# Supplementary material for: 2-(1H-1,2,3-Benzotriazol-1-yl)-N′-cyclo­pentyl­ideneacetohydrazide
Source: Acta Crystallogr Sect E Struct Rep Online. 2008 Mar 5;64(Pt 4):o655. doi: 10.1107/S1600536808005631 (PMC2961015; doi:10.1107/S1600536808005631)
Supplement: Supplementary file 1 [file e-64-0o655-sup1.cif]

##############################################################################
###                                                                        ###
###        Electronic paper (Acta Crystallographica Section E)             ###
###                                                                        ###
##############################################################################
#                                                                            #
# This CIF contains the data in a paper accepted for publication in Acta     #
# Crystallographica Section E. It conforms to the requirements of Notes      #
# for Authors for Section E, and has been peer reviewed under the auspices   #
# of the IUCr Commission on Journals.                                        #
#                                                                            #
# Full details of the Crystallographic Information File format               #
# are given in the paper "The Crystallographic Information File (CIF):       #
# a New Standard Archive File for Crystallography" by S. R. Hall, F. H.      #
# Allen and I. D. Brown [Acta Cryst. (1991), A47, 655-685].                  #
#                                                                            #
# The current version of the core CIF dictionary is obtainable from          #
# ftp://ftp.iucr.org/pub/cif_core.dic. The current version number is 2.4.    #
#                                                                            #
# Software is freely available for graphical display of the structure(s) in  #
# this CIF.  For information consult the CIF home page http://www.iucr.org/  #
# cif/home.html                                                              #
#                                                                            #
# This file may be used for bona fide research purposes within the           #
# scientific community so long as proper attribution is given to the journal # 
# article from which it was obtained.                                        #
#                                                                            #
##############################################################################
                                             
data_global
_audit_creation_method     SHELXL-97
_journal_date_recd_electronic     2007-12-11
_journal_date_accepted     2008-02-28
_journal_name_full     'Acta Crystallographica, Section E'
_journal_year     2008
_journal_volume     64
_journal_issue      4
_journal_page_first     o655
_journal_page_last     o655
_journal_paper_category     QO
_journal_coeditor_code     FB2083
_publ_contact_author_name     'Ning-Ning Ji'
_publ_contact_author_address
; Department of Chemistry
  Taishan University,
  271021 Taian,Shandong,
  P. R. China
;
_publ_contact_author_email     jiningning16@163.com
_publ_contact_author_fax     '+86 538 6715546'
_publ_contact_author_phone     '+86 538 6715546'
_publ_section_title
;
2-(1<i>H</i>-1,2,3-Benzotriazol-1-yl)-<i>N</i>'-cyclopentylideneacetohydrazide
;
loop_
    _publ_author_name
    _publ_author_footnote
    _publ_author_address
    'Ning-Ning Ji' .
; Department of Chemistry
  Taishan University,
  271021 Taian, Shandong,
  People's Republic of China
;
    'Zhi-Qiang Shi' .
; Department of Materials Science and Chemical Engineering,
  Taishan University,
  271021 Taian, Shandong,
  People's Republic of China
;
data_I
_audit_creation_method     SHELXL-97
_chemical_name_systematic
;
2-(1<i>H</i>-1,2,3-Benzotriazol-1-yl)-<i>N</i>'-cyclopentylideneacetohydrazide
;
_chemical_name_common     ?
_chemical_formula_moiety     'C13 H15 N5 O'
_chemical_formula_sum     'C13 H15 N5 O'
_chemical_formula_iupac     'C13 H15 N5 O'
_chemical_formula_weight     257.30
_chemical_melting_point        .49E-305
_symmetry_cell_setting     monoclinic
_symmetry_space_group_name_H-M     'P 21/c'
_symmetry_space_group_name_Hall     '-P 2ybc'
loop_
    _symmetry_equiv_pos_as_xyz
    'x, y, z'
    '-x, y+1/2, -z+1/2'
    '-x, -y, -z'
    'x, -y-1/2, z-1/2'
_cell_length_a     11.926(3)
_cell_length_b     9.126(2)
_cell_length_c     12.095(3)
_cell_angle_alpha     90.00
_cell_angle_beta     93.174(5)
_cell_angle_gamma     90.00
_cell_volume     1314.4(5)
_cell_formula_units_Z     4
_cell_measurement_reflns_used     526
_cell_measurement_theta_min     2.798
_cell_measurement_theta_max     19.090
_cell_measurement_temperature     295(2)
_exptl_crystal_description     block
_exptl_crystal_colour     colorless
_exptl_crystal_size_max     0.32
_exptl_crystal_size_mid     0.24
_exptl_crystal_size_min     0.11
_exptl_crystal_density_diffrn     1.300
_exptl_crystal_density_meas     ?
_exptl_crystal_density_method     'not measured'
_exptl_crystal_F_000     544
_exptl_absorpt_coefficient_mu     0.088
_exptl_absorpt_correction_type     multi-scan
_exptl_absorpt_process_details     '(SADABS; Sheldrick, 1996)'
_exptl_absorpt_correction_T_min     0.9724
_exptl_absorpt_correction_T_max     0.9904
_exptl_special_details
;
;
_diffrn_ambient_temperature     295(2)
_diffrn_radiation_type     MoK\a
_diffrn_radiation_wavelength     0.71073
_diffrn_radiation_source     'fine-focus sealed tube'
_diffrn_radiation_monochromator     graphite
_diffrn_measurement_device_type     'Bruker SMART CCD area-detector'
_diffrn_measurement_method     '\f and \w'
_diffrn_detector_area_resol_mean     ?
_diffrn_reflns_number     6723
_diffrn_reflns_av_R_equivalents     0.0652
_diffrn_reflns_av_sigmaI/netI     0.0720
_diffrn_reflns_theta_min     1.71
_diffrn_reflns_theta_max     25.05
_diffrn_reflns_theta_full     25.05
_diffrn_measured_fraction_theta_max     1.000
_diffrn_measured_fraction_theta_full     1.000
_diffrn_reflns_limit_h_min     -14
_diffrn_reflns_limit_h_max     14
_diffrn_reflns_limit_k_min     -10
_diffrn_reflns_limit_k_max     10
_diffrn_reflns_limit_l_min     -8
_diffrn_reflns_limit_l_max     14
_diffrn_standards_number     0
_diffrn_standards_interval_count     .
_diffrn_standards_interval_time     .
_diffrn_standards_decay_%     ?
_refine_special_details
;
 Refinement of F^2^ against ALL reflections.  The weighted R-factor wR and
 goodness of fit S are based on F^2^, conventional R-factors R are based
 on F, with F set to zero for negative F^2^. The threshold expression of
 F^2^ > 2sigma(F^2^) is used only for calculating R-factors(gt) etc. and is
 not relevant to the choice of reflections for refinement.  R-factors based
 on F^2^ are statistically about twice as large as those based on F, and R-
 factors based on ALL data will be even larger.
;
_reflns_number_total     2323
_reflns_number_gt     1114
_reflns_threshold_expression     I>2\s(I)
_refine_ls_structure_factor_coef     Fsqd
_refine_ls_matrix_type     full
_refine_ls_R_factor_all     0.1353
_refine_ls_R_factor_gt     0.0595
_refine_ls_wR_factor_gt     0.1370
_refine_ls_wR_factor_ref     0.1696
_refine_ls_goodness_of_fit_ref     1.012
_refine_ls_restrained_S_all     1.020
_refine_ls_number_reflns     2323
_refine_ls_number_parameters     173
_refine_ls_number_restraints     7
_refine_ls_number_constraints     74
_refine_ls_hydrogen_treatment     constr
_refine_ls_weighting_scheme     calc
_refine_ls_weighting_details
                  'calc w=1/[\s^2^(Fo^2^)+(0.071P)^2^] where P=(Fo^2^+2Fc^2^)/3'
_atom_sites_solution_hydrogens     geom
_atom_sites_solution_primary     direct
_atom_sites_solution_secondary     difmap
_refine_ls_shift/su_max     0.000
_refine_ls_shift/su_mean     0.000
_refine_diff_density_max     0.170
_refine_diff_density_min     -0.256
_refine_ls_extinction_method     none
_refine_ls_extinction_coef     ?
loop_
    _atom_type_symbol
    _atom_type_description
    _atom_type_scat_dispersion_real
    _atom_type_scat_dispersion_imag
    _atom_type_scat_source
    'C' 'C' 0.0033 0.0016
                         'International Tables Vol C Tables 4.2.6.8 and 6.1.1.4'
    'H' 'H' 0.0000 0.0000
                         'International Tables Vol C Tables 4.2.6.8 and 6.1.1.4'
    'N' 'N' 0.0061 0.0033
                         'International Tables Vol C Tables 4.2.6.8 and 6.1.1.4'
    'O' 'O' 0.0106 0.0060
                         'International Tables Vol C Tables 4.2.6.8 and 6.1.1.4'
_computing_data_collection     'SMART (Siemens, 1996)'
_computing_cell_refinement     'SMART (Siemens, 1996)'
_computing_data_reduction     'SAINT (Siemens, 1996)'
_computing_structure_solution     'SHELXS97 (Sheldrick, 2008)'
_computing_structure_refinement     'SHELXL97 (Sheldrick, 2008)'
_computing_molecular_graphics     'SHELXTL (Sheldrick, 2008)'
_computing_publication_material     'SHELXTL (Sheldrick, 2008)'
loop_
    _atom_site_type_symbol
    _atom_site_label
    _atom_site_fract_x
    _atom_site_fract_y
    _atom_site_fract_z
    _atom_site_U_iso_or_equiv
    _atom_site_adp_type
    _atom_site_calc_flag
    _atom_site_refinement_flags
    _atom_site_occupancy
    _atom_site_disorder_assembly
    _atom_site_disorder_group
    O O1 0.45566(18) -0.0903(2) 0.2935(2) 0.0720(8) Uani d . 1 . .
    N N1 0.2040(3) 0.0346(3) 0.4948(3) 0.0758(10) Uani d . 1 . .
    N N2 0.3131(3) 0.0413(3) 0.4947(2) 0.0687(9) Uani d . 1 . .
    N N3 0.3419(2) 0.1243(3) 0.4072(2) 0.0525(7) Uani d . 1 . .
    N N4 0.55577(19) 0.0916(3) 0.2198(2) 0.0533(8) Uani d . 1 . .
    H H4 0.5828 0.1785 0.2287 0.064 Uiso d R 1 . .
    N N5 0.5824(2) 0.0084(3) 0.1280(2) 0.0589(8) Uani d . 1 . .
    C C1 0.2485(3) 0.1717(3) 0.3495(3) 0.0502(9) Uani d . 1 . .
    C C2 0.1608(3) 0.1146(4) 0.4060(3) 0.0603(10) Uani d . 1 . .
    C C3 0.0492(3) 0.1441(5) 0.3729(4) 0.0807(12) Uani d . 1 . .
    H H3 -0.0103 0.1054 0.4099 0.097 Uiso calc R 1 . .
    C C4 0.0325(3) 0.2335(5) 0.2823(4) 0.0862(13) Uani d . 1 . .
    H H4A -0.0407 0.2569 0.2579 0.103 Uiso calc R 1 . .
    C C5 0.1217(3) 0.2910(4) 0.2253(3) 0.0779(12) Uani d . 1 . .
    H H5 0.1061 0.3511 0.1643 0.094 Uiso calc R 1 . .
    C C6 0.2317(3) 0.2607(4) 0.2572(3) 0.0613(10) Uani d . 1 . .
    H H6 0.2912 0.2978 0.2192 0.074 Uiso calc R 1 . .
    C C7 0.4582(2) 0.1429(3) 0.3833(3) 0.0534(9) Uani d . 1 . .
    H H7A 0.5055 0.1261 0.4499 0.064 Uiso calc R 1 . .
    H H7B 0.4706 0.2425 0.3587 0.064 Uiso calc R 1 . .
    C C8 0.4891(2) 0.0361(3) 0.2940(3) 0.0493(8) Uani d . 1 . .
    C C9 0.6663(3) 0.0541(3) 0.0777(3) 0.0529(9) Uani d . 1 C .
    C C10 0.7449(3) 0.1752(4) 0.1090(3) 0.0871(13) Uani d D 1 . .
    H H10A 0.7701 0.1683 0.1865 0.104 Uiso calc R 1 A 1
    H H10B 0.7094 0.2697 0.0959 0.104 Uiso calc R 1 A 1
    C C13 0.7025(3) -0.0176(4) -0.0264(3) 0.0703(11) Uani d D 1 . .
    H H13A 0.7280 -0.1170 -0.0116 0.084 Uiso calc R 1 B 1
    H H13B 0.6409 -0.0203 -0.0823 0.084 Uiso calc R 1 B 1
    C C11 0.8426(3) 0.1542(4) 0.0347(3) 0.116(2) Uani d PRD 0.628(9) C 1
    H H11A 0.8725 0.2479 0.0126 0.139 Uiso d PR 0.628(9) C 1
    H H11B 0.9022 0.0982 0.0725 0.139 Uiso d PR 0.628(9) C 1
    C C12 0.7939(3) 0.0729(4) -0.0628(3) 0.122(4) Uani d PRD 0.628(9) C 1
    H H12A 0.7659 0.1412 -0.1193 0.147 Uiso calc PR 0.628(9) C 1
    H H12B 0.8508 0.0119 -0.0939 0.147 Uiso calc PR 0.628(9) C 1
    C C11' 0.8241(12) 0.1710(16) 0.0129(13) 0.116(2) Uani d PD 0.372(9) C 2
    H H11C 0.7958 0.2337 -0.0471 0.139 Uiso calc PR 0.372(9) C 2
    H H11D 0.8985 0.2044 0.0376 0.139 Uiso calc PR 0.372(9) C 2
    C C12' 0.8279(9) 0.0159(18) -0.0244(18) 0.122(4) Uani d PD 0.372(9) C 2
    H H12C 0.8707 -0.0454 0.0280 0.147 Uiso calc PR 0.372(9) C 2
    H H12D 0.8576 0.0068 -0.0971 0.147 Uiso calc PR 0.372(9) C 2
loop_
    _atom_site_aniso_label
    _atom_site_aniso_U_11
    _atom_site_aniso_U_22
    _atom_site_aniso_U_33
    _atom_site_aniso_U_12
    _atom_site_aniso_U_13
    _atom_site_aniso_U_23
    O1 0.0847(17) 0.0349(13) 0.100(2) -0.0061(12) 0.0413(15) -0.0016(12)
    N1 0.081(2) 0.061(2) 0.090(3) 0.0051(17) 0.037(2) 0.0106(19)
    N2 0.080(2) 0.0599(19) 0.068(2) 0.0112(16) 0.0267(17) 0.0135(16)
    N3 0.0573(17) 0.0441(16) 0.0577(18) 0.0037(14) 0.0164(15) 0.0029(14)
    N4 0.0522(16) 0.0376(15) 0.072(2) -0.0079(12) 0.0153(15) -0.0014(14)
    N5 0.0638(19) 0.0484(17) 0.0662(19) -0.0058(14) 0.0187(16) -0.0038(15)
    C1 0.050(2) 0.048(2) 0.054(2) 0.0047(16) 0.0128(18) -0.0080(19)
    C2 0.059(2) 0.053(2) 0.071(3) 0.0009(19) 0.023(2) -0.009(2)
    C3 0.061(3) 0.089(3) 0.095(3) -0.009(2) 0.029(2) -0.020(3)
    C4 0.050(2) 0.123(4) 0.086(3) 0.003(2) 0.006(2) -0.021(3)
    C5 0.071(3) 0.096(3) 0.066(3) 0.014(2) 0.005(2) 0.003(2)
    C6 0.060(2) 0.068(2) 0.056(2) 0.0048(19) 0.0079(19) -0.002(2)
    C7 0.053(2) 0.0397(18) 0.069(2) 0.0004(16) 0.0123(17) 0.0030(18)
    C8 0.0459(19) 0.0354(18) 0.068(2) 0.0037(15) 0.0118(17) 0.0063(17)
    C9 0.051(2) 0.048(2) 0.061(2) 0.0030(16) 0.0114(18) 0.0065(18)
    C10 0.075(3) 0.073(3) 0.117(4) -0.026(2) 0.042(3) -0.015(2)
    C13 0.069(2) 0.073(3) 0.071(3) -0.001(2) 0.015(2) -0.004(2)
    C11 0.090(4) 0.104(4) 0.159(6) -0.037(3) 0.068(4) -0.032(4)
    C12 0.105(5) 0.148(9) 0.119(8) -0.039(5) 0.058(5) -0.038(7)
    C11' 0.090(4) 0.104(4) 0.159(6) -0.037(3) 0.068(4) -0.032(4)
    C12' 0.105(5) 0.148(9) 0.119(8) -0.039(5) 0.058(5) -0.038(7)
_geom_special_details
;
 All esds (except the esd in the dihedral angle between two l.s. planes)
 are estimated using the full covariance matrix.  The cell esds are taken
 into account individually in the estimation of esds in distances, angles
 and torsion angles; correlations between esds in cell parameters are only
 used when they are defined by crystal symmetry.  An approximate (isotropic)
 treatment of cell esds is used for estimating esds involving l.s. planes.
;
loop_
    _geom_bond_atom_site_label_1
    _geom_bond_atom_site_label_2
    _geom_bond_site_symmetry_2
    _geom_bond_distance
    _geom_bond_publ_flag
    O1 C8 . 1.220(3) ?
    N1 N2 . 1.302(4) ?
    N1 C2 . 1.375(4) ?
    N2 N3 . 1.361(3) ?
    N3 C1 . 1.352(4) ?
    N3 C7 . 1.443(3) ?
    N4 C8 . 1.332(3) ?
    N4 N5 . 1.397(3) ?
    N4 H4 . 0.8604 ?
    N5 C9 . 1.270(4) ?
    C1 C2 . 1.383(4) ?
    C1 C6 . 1.387(4) ?
    C2 C3 . 1.395(5) ?
    C3 C4 . 1.372(5) ?
    C3 H3 . 0.9300 ?
    C4 C5 . 1.401(5) ?
    C4 H4A . 0.9300 ?
    C5 C6 . 1.374(5) ?
    C5 H5 . 0.9300 ?
    C6 H6 . 0.9300 ?
    C7 C8 . 1.516(4) ?
    C7 H7A . 0.9700 ?
    C7 H7B . 0.9700 ?
    C9 C10 . 1.484(4) ?
    C9 C13 . 1.503(4) ?
    C10 C11 . 1.522(4) ?
    C10 C11' . 1.538(8) ?
    C10 H10A . 0.9700 ?
    C10 H10B . 0.9700 ?
    C13 C12 . 1.4555 ?
    C13 C12' . 1.526(9) ?
    C13 H13A . 0.9700 ?
    C13 H13B . 0.9700 ?
    C11 C12 . 1.4841 ?
    C11 H11A . 0.9700 ?
    C11 H11B . 0.9700 ?
    C12 H12A . 0.9700 ?
    C12 H12B . 0.9700 ?
    C11' C12' . 1.487(9) ?
    C11' H11C . 0.9700 ?
    C11' H11D . 0.9700 ?
    C12' H12C . 0.9700 ?
    C12' H12D . 0.9700 ?
loop_
    _geom_angle_atom_site_label_1
    _geom_angle_atom_site_label_2
    _geom_angle_atom_site_label_3
    _geom_angle_site_symmetry_1
    _geom_angle_site_symmetry_3
    _geom_angle
    _geom_angle_publ_flag
    N2 N1 C2 . . 107.8(3) ?
    N1 N2 N3 . . 108.8(3) ?
    C1 N3 N2 . . 110.1(3) ?
    C1 N3 C7 . . 129.2(3) ?
    N2 N3 C7 . . 120.6(3) ?
    C8 N4 N5 . . 120.0(3) ?
    C8 N4 H4 . . 120.0 ?
    N5 N4 H4 . . 120.0 ?
    C9 N5 N4 . . 115.0(3) ?
    N3 C1 C2 . . 104.4(3) ?
    N3 C1 C6 . . 133.0(3) ?
    C2 C1 C6 . . 122.6(3) ?
    N1 C2 C1 . . 109.0(3) ?
    N1 C2 C3 . . 129.6(4) ?
    C1 C2 C3 . . 121.4(4) ?
    C4 C3 C2 . . 116.0(4) ?
    C4 C3 H3 . . 122.0 ?
    C2 C3 H3 . . 122.0 ?
    C3 C4 C5 . . 122.3(4) ?
    C3 C4 H4A . . 118.9 ?
    C5 C4 H4A . . 118.9 ?
    C6 C5 C4 . . 121.7(4) ?
    C6 C5 H5 . . 119.1 ?
    C4 C5 H5 . . 119.1 ?
    C5 C6 C1 . . 115.9(3) ?
    C5 C6 H6 . . 122.0 ?
    C1 C6 H6 . . 122.0 ?
    N3 C7 C8 . . 110.0(2) ?
    N3 C7 H7A . . 109.7 ?
    C8 C7 H7A . . 109.7 ?
    N3 C7 H7B . . 109.7 ?
    C8 C7 H7B . . 109.7 ?
    H7A C7 H7B . . 108.2 ?
    O1 C8 N4 . . 124.3(3) ?
    O1 C8 C7 . . 121.3(3) ?
    N4 C8 C7 . . 114.4(3) ?
    N5 C9 C10 . . 128.7(3) ?
    N5 C9 C13 . . 121.9(3) ?
    C10 C9 C13 . . 109.4(3) ?
    C9 C10 C11 . . 104.4(3) ?
    C9 C10 C11' . . 101.2(6) ?
    C9 C10 H10A . . 110.9 ?
    C11 C10 H10A . . 110.9 ?
    C11' C10 H10A . . 123.9 ?
    C9 C10 H10B . . 110.9 ?
    C11 C10 H10B . . 110.9 ?
    C11' C10 H10B . . 100.3 ?
    H10A C10 H10B . . 108.9 ?
    C12 C13 C9 . . 105.08(18) ?
    C9 C13 C12' . . 103.0(7) ?
    C12 C13 H13A . . 110.7 ?
    C9 C13 H13A . . 110.7 ?
    C12' C13 H13A . . 83.5 ?
    C12 C13 H13B . . 110.7 ?
    C9 C13 H13B . . 110.7 ?
    C12' C13 H13B . . 136.0 ?
    H13A C13 H13B . . 108.8 ?
    C12 C11 C10 . . 104.7(2) ?
    C12 C11 H11A . . 110.8 ?
    C10 C11 H11A . . 111.0 ?
    C12 C11 H11B . . 110.8 ?
    C10 C11 H11B . . 110.7 ?
    H11A C11 H11B . . 108.9 ?
    C13 C12 C11 . . 108.1 ?
    C13 C12 H12A . . 110.1 ?
    C11 C12 H12A . . 110.1 ?
    C13 C12 H12B . . 110.1 ?
    C11 C12 H12B . . 110.1 ?
    H12A C12 H12B . . 108.4 ?
    C12' C11' C10 . . 106.4(10) ?
    C12' C11' H11C . . 110.4 ?
    C10 C11' H11C . . 110.4 ?
    C12' C11' H11D . . 110.4 ?
    C10 C11' H11D . . 110.4 ?
    H11C C11' H11D . . 108.6 ?
    C11' C12' C13 . . 98.6(10) ?
    C11' C12' H12C . . 112.1 ?
    C11' C12' H12D . . 112.1 ?
    C13 C12' H12D . . 112.1 ?
loop_
    _geom_hbond_atom_site_label_D
    _geom_hbond_atom_site_label_H
    _geom_hbond_atom_site_label_A
    _geom_hbond_site_symmetry_A
    _geom_hbond_distance_DH
    _geom_hbond_distance_HA
    _geom_hbond_distance_DA
    _geom_hbond_angle_DHA
    N4 H4 O1 2_655 0.86 2.17 2.910(3) 144
    C7 H7B O1 2_655 0.97 2.58 3.435(4) 147
    C7 H7B N5 2_655 0.97 2.51 3.372(4) 147
    C13 H13A Cg1 2_645 0.97 2.79 3.729(4) 163
    C12' H12C Cg2 2_645 0.97 2.99 3.820(19) 145
