# Supplementary material for: 2-(1H-1,2,3-Benzotriazol-1-yl)-N′-cyclo­pentyl­ideneacetohydrazide
Source: Acta Crystallogr Sect E Struct Rep Online. 2008 Mar 5;64(Pt 4):o655. doi: 10.1107/S1600536808005631 (PMC2961015; doi:10.1107/S1600536808005631)
Supplement: Supplementary file 2 [file e-64-0o655-Isup2.hkl]

# 
# h,k,l, Fc-squared, Fo-squared, sigma(Fo-squared) and status flag 
# 
data_I
_shelx_title ' 071206MA in P2(1)/c' 
_shelx_refln_list_code          4 
_shelx_F_calc_maximum      167.52 
_exptl_crystal_F_000       544.00 
_reflns_d_resolution_high  0.8393 
 
loop_ 
 _symmetry_equiv_pos_as_xyz 
 'x, y, z' 
 '-x, y+1/2, -z+1/2' 
 '-x, -y, -z' 
 'x, -y-1/2, z-1/2' 
 
_cell_length_a    11.9264 
_cell_length_b     9.1258 
_cell_length_c    12.0950 
_cell_angle_alpha  90.000 
_cell_angle_beta   93.174 
_cell_angle_gamma  90.000 
 
_shelx_F_squared_multiplier     1.000 
 
loop_ 
 _refln_index_h 
 _refln_index_k 
 _refln_index_l 
 _refln_F_squared_calc 
 _refln_F_squared_meas 
 _refln_F_squared_sigma 
 _refln_observed_status 
   1   0   0     3735.61     3625.40     24.36 o 
   2   0   0     1561.63     1419.31     26.54 o 
   3   0   0     1779.71     1668.37     20.88 o 
   4   0   0     2374.01     2337.89     22.03 o 
   5   0   0       53.28       73.60      6.60 o 
   6   0   0      222.45      287.86     11.85 o 
   7   0   0       62.30       49.11      5.24 o 
   8   0   0      329.90      381.37     12.04 o 
   9   0   0      221.43      276.56     42.06 o 
  10   0   0      316.95      366.73     20.22 o 
  11   0   0       48.63       66.13     11.83 o 
  12   0   0        2.83       17.83      9.21 o 
  13   0   0        4.75      -11.01      9.12 o 
  14   0   0       18.54       37.62     25.64 o 
   1   1   0     2135.74     2144.34     57.38 o 
   2   1   0      765.35      739.60     11.16 o 
   3   1   0       22.19       21.02      2.47 o 
   4   1   0     1294.59     1216.24     12.29 o 
   5   1   0       16.04       11.64      2.15 o 
   6   1   0      200.36      215.93      6.25 o 
   7   1   0        8.90        8.91      3.65 o 
   8   1   0        2.38        9.08      3.25 o 
   9   1   0      182.09      176.24      8.51 o 
  10   1   0       60.03       76.24      7.83 o 
  11   1   0        6.43       15.76      7.47 o 
  12   1   0       10.45        7.60     15.00 o 
  13   1   0        3.23       20.47      9.27 o 
  14   1   0        0.06       -4.91     10.09 o 
   0   2   0     2432.14     2234.61     54.13 o 
   1   2   0     8860.24     8426.61    180.69 o 
   2   2   0        3.28        1.72      2.27 o 
   3   2   0        7.03       11.14      2.19 o 
   4   2   0      308.95      322.23      7.38 o 
   5   2   0       45.82       37.96      4.38 o 
   6   2   0      592.89      702.17     14.06 o 
   7   2   0        8.58        9.85      2.87 o 
   8   2   0      663.37      669.26     12.59 o 
   9   2   0        5.05       10.44      4.12 o 
  10   2   0      170.40      149.63      9.11 o 
  11   2   0        1.20       12.84      7.27 o 
  12   2   0       10.38       38.42      9.44 o 
  13   2   0        0.35        0.76      8.34 o 
   1   3   0        0.20       -1.87      2.60 o 
   2   3   0       31.54       35.85      3.61 o 
   3   3   0      784.89      782.38     15.94 o 
   4   3   0      896.45      882.07     14.10 o 
   5   3   0     1180.66     1120.24     15.73 o 
   6   3   0       61.30       51.87      4.74 o 
   7   3   0        6.44        3.88      2.68 o 
   8   3   0       48.99       48.45      4.84 o 
   9   3   0       46.52       49.45      5.41 o 
  10   3   0      119.36      103.35     12.14 o 
  11   3   0        0.71        2.42      8.05 o 
  12   3   0       15.15        8.56      8.10 o 
  13   3   0        2.69        8.44     10.70 o 
   0   4   0       32.16       28.16      5.49 o 
   1   4   0      122.10      149.17      5.96 o 
   2   4   0      457.45      472.37     16.66 o 
   3   4   0      232.82      209.72      6.66 o 
   4   4   0       28.29       39.66      3.88 o 
   5   4   0        8.32        4.70      2.53 o 
   6   4   0       32.23       41.93      6.40 o 
   7   4   0        0.16        4.11      3.63 o 
   8   4   0       10.83       13.73      4.68 o 
   9   4   0       16.82       15.80      5.41 o 
  10   4   0      402.67      389.83     18.74 o 
  11   4   0       84.60       84.72     10.57 o 
  12   4   0        0.08      -11.71     10.91 o 
  13   4   0       15.06        1.18     12.81 o 
   1   5   0       33.53       24.81      3.95 o 
   2   5   0      298.31      322.92     10.52 o 
   3   5   0      640.04      665.75     12.29 o 
   4   5   0        1.13       -1.52      3.18 o 
   5   5   0        0.43        1.03      3.11 o 
   6   5   0       12.11       18.34      5.26 o 
   7   5   0       41.41       26.51      8.49 o 
   8   5   0       16.38        4.26      7.15 o 
   9   5   0        9.96       16.44      7.26 o 
  10   5   0        0.01       12.48      7.05 o 
  11   5   0       84.23       79.97     12.03 o 
  12   5   0       16.93       29.84      9.77 o 
   0   6   0       12.89       11.52      5.26 o 
   1   6   0       40.78       58.53      7.88 o 
   2   6   0      259.07      271.02     11.61 o 
   3   6   0       16.18       20.04      5.00 o 
   4   6   0        1.02       -3.16      4.38 o 
   5   6   0        0.19        3.59      4.43 o 
   6   6   0       31.70       19.44      8.21 o 
   7   6   0        4.98        2.41      6.33 o 
   8   6   0       29.14       17.07     14.57 o 
   9   6   0       94.46      103.39     11.48 o 
  10   6   0        5.37        8.93      8.07 o 
  11   6   0        2.14       -1.35      8.87 o 
   1   7   0        0.35        2.40      4.24 o 
   2   7   0       30.71       33.68      6.17 o 
   3   7   0        2.64        6.68      5.74 o 
   4   7   0       33.45       17.06      7.92 o 
   5   7   0      190.29      180.16     18.31 o 
   6   7   0      119.59      109.35     28.58 o 
   7   7   0       12.51       10.69     10.38 o 
   8   7   0       18.95       19.06      9.27 o 
   9   7   0        0.10       -0.41      9.07 o 
  10   7   0        3.34        8.69     12.51 o 
   0   8   0       36.52       16.42      8.59 o 
   1   8   0        0.52        3.42      4.96 o 
   2   8   0       31.28       18.37      5.82 o 
   3   8   0        1.35       -0.12      7.31 o 
   4   8   0       19.38       11.35      8.52 o 
   5   8   0       12.78       30.41     10.74 o 
   6   8   0        1.29        6.80      8.63 o 
   7   8   0        1.05        9.31     12.26 o 
   8   8   0        6.20       10.11      9.70 o 
   9   8   0        0.35        6.64     10.61 o 
   1   9   0      130.70      152.49     12.44 o 
   2   9   0       57.58       61.46     13.22 o 
   3   9   0       14.96       14.35     12.22 o 
   4   9   0       29.60       27.36     10.97 o 
   5   9   0       87.79      121.76     18.05 o 
   6   9   0       27.48       33.23     21.69 o 
   7   9   0       93.43      113.11     28.08 o 
   0  10   0        1.69       -2.95     13.50 o 
   1  10   0        5.22       12.31      8.76 o 
   2  10   0       16.56        4.97     10.58 o 
   3  10   0        7.50       12.37     10.65 o 
   4  10   0        9.65       13.42     11.84 o 
   5  10   0        5.09       21.73     12.94 o 
 -14   1   1        0.20      -14.27      9.51 o 
 -13   1   1        0.22       11.10      8.35 o 
 -12   1   1        1.09       -1.24      6.43 o 
 -11   1   1       15.25       15.56      7.89 o 
 -10   1   1       48.43       70.67      8.07 o 
  -9   1   1       82.83      104.67      7.23 o 
  -8   1   1       50.46       55.67      5.96 o 
  -7   1   1     1184.93     1254.97     17.21 o 
  -6   1   1      267.23      270.28      8.53 o 
  -5   1   1      133.73      123.84      6.77 o 
  -4   1   1      216.61      202.53      5.29 o 
  -3   1   1        1.52        1.78      1.50 o 
  -2   1   1       13.25       11.72      1.80 o 
  -1   1   1       17.18       10.45      3.02 o 
   0   1   1      154.33      169.63      8.29 o 
   1   1   1      206.26      225.26     10.63 o 
   2   1   1      933.22      861.98      8.73 o 
   3   1   1      319.39      296.63      6.21 o 
   4   1   1      405.90      382.90      8.51 o 
   5   1   1        0.08       -0.62      1.83 o 
   6   1   1      206.82      197.31      6.09 o 
   7   1   1        3.50        5.44      2.52 o 
   8   1   1       67.67       49.21      4.43 o 
   9   1   1      148.46      159.45      8.02 o 
  10   1   1      139.47      142.69     11.51 o 
  11   1   1       19.14       24.57      7.69 o 
  12   1   1       34.78       30.11      8.94 o 
  13   1   1       10.17       22.91     16.40 o 
  14   1   1        3.03       10.44     15.97 o 
 -13   2   1        2.74        1.25      9.60 o 
 -12   2   1       15.69        7.90     24.49 o 
 -11   2   1       91.71      114.49     10.22 o 
 -10   2   1       85.19       83.46      8.33 o 
  -9   2   1       30.16       26.18      4.72 o 
  -8   2   1       72.97       74.10      6.74 o 
  -7   2   1      279.12      281.57      8.90 o 
  -6   2   1       70.86       61.50      4.37 o 
  -5   2   1       24.01       19.69      2.94 o 
  -4   2   1       61.15       70.55      4.07 o 
  -3   2   1       69.32       65.95      4.86 o 
  -2   2   1       99.46      104.07      5.42 o 
  -1   2   1     7387.14     7574.41     49.01 o 
   0   2   1     5658.20     5282.68     30.06 o 
   1   2   1    13023.62    11948.09    132.77 o 
   2   2   1       34.78       47.39      3.70 o 
   3   2   1      143.55      158.67      4.96 o 
   4   2   1      348.37      374.23     10.03 o 
   5   2   1       87.29       85.44      4.90 o 
   6   2   1        4.34        1.87      3.97 o 
   7   2   1      348.34      355.80      9.43 o 
   8   2   1        7.87        4.99      2.92 o 
   9   2   1       47.68       53.16      5.21 o 
  10   2   1      167.84      167.28     13.54 o 
  11   2   1       57.89       38.55      9.73 o 
  12   2   1       18.95       15.38      8.92 o 
  13   2   1       12.23       -2.24     12.30 o 
 -13   3   1        2.79       -1.90     12.34 o 
 -12   3   1        0.27        8.66     11.72 o 
 -11   3   1       25.84       25.75      8.22 o 
 -10   3   1      104.61      127.51      9.56 o 
  -9   3   1        2.57        3.16      3.55 o 
  -8   3   1       43.37       39.84      4.88 o 
  -7   3   1        8.45        3.23      2.90 o 
  -6   3   1      113.05      117.04      6.25 o 
  -5   3   1      236.18      222.90      8.36 o 
  -4   3   1      157.09      163.68      7.10 o 
  -3   3   1       25.11       15.39      3.58 o 
  -2   3   1     2110.30     2076.55     36.62 o 
  -1   3   1      688.00      722.24     15.14 o 
   0   3   1     1238.90     1217.42     15.18 o 
   1   3   1      191.68      149.70      6.26 o 
   2   3   1       18.61       12.45      2.14 o 
   3   3   1     1158.06     1166.24     24.71 o 
   4   3   1      130.41      110.89      5.99 o 
   5   3   1       27.07       21.21      4.69 o 
   6   3   1       85.77       92.41      5.85 o 
   7   3   1      144.16      147.81      7.49 o 
   8   3   1        1.41        3.56      2.83 o 
   9   3   1        6.75        8.90      4.36 o 
  10   3   1       14.42       18.74      5.42 o 
  11   3   1       39.43       17.77      6.56 o 
  12   3   1        4.21       -7.52      7.76 o 
  13   3   1        0.10       -1.50      8.44 o 
 -13   4   1        3.33       -9.72     12.01 o 
 -12   4   1        0.03       -0.07      7.72 o 
 -11   4   1        4.75       18.66      8.77 o 
 -10   4   1      149.05      164.46     26.60 o 
  -9   4   1       55.80       64.42      7.72 o 
  -8   4   1       70.85       64.36      6.26 o 
  -7   4   1      107.71      118.15      7.20 o 
  -6   4   1      272.46      282.98     11.36 o 
  -5   4   1      740.52      830.00     24.08 o 
  -4   4   1      204.43      214.42      8.21 o 
  -3   4   1       35.38       20.04      5.20 o 
  -2   4   1       19.02       16.45      4.05 o 
  -1   4   1        9.61        7.12      3.23 o 
   0   4   1        0.02        4.33      2.44 o 
   1   4   1      205.04      218.03      6.91 o 
   2   4   1      253.20      248.88      7.14 o 
   3   4   1        8.76        4.96      2.43 o 
   4   4   1      360.20      344.78      7.57 o 
   5   4   1       53.55       73.72      5.51 o 
   6   4   1       20.86       23.84      4.14 o 
   7   4   1      101.35      107.40     14.49 o 
   8   4   1       51.09       53.39      7.44 o 
   9   4   1      124.62      125.45      9.35 o 
  10   4   1        0.05       -1.64      4.54 o 
  11   4   1       17.11       20.20      6.13 o 
  12   4   1        5.12        4.92      7.94 o 
  13   4   1        2.86       -6.83     11.90 o 
 -12   5   1       14.46        2.28     10.35 o 
 -11   5   1        6.91       12.50      7.48 o 
 -10   5   1       11.98       22.03      7.48 o 
  -9   5   1       11.82       16.02      6.68 o 
  -8   5   1       12.58        8.78      5.88 o 
  -7   5   1       67.49       71.06      8.61 o 
  -6   5   1       70.77       77.68      8.53 o 
  -5   5   1       13.70        5.88      4.12 o 
  -4   5   1        0.41       -0.20      3.73 o 
  -3   5   1       48.34       66.33     10.86 o 
  -2   5   1        9.48        5.75      3.09 o 
  -1   5   1      584.32      538.46     13.48 o 
   0   5   1      501.84      542.84     11.70 o 
   1   5   1       24.43       31.58      4.56 o 
   2   5   1        0.20        1.12      2.48 o 
   3   5   1      111.39      114.91      6.41 o 
   4   5   1      217.05      209.90      7.98 o 
   5   5   1       14.64       13.64      4.23 o 
   6   5   1        0.09        1.26      4.72 o 
   7   5   1       11.90        1.00      5.30 o 
   8   5   1       14.63       22.50      7.08 o 
   9   5   1       11.68       22.41      9.28 o 
  10   5   1        1.84       12.13      7.53 o 
  11   5   1        0.00       16.72      8.41 o 
  12   5   1        2.00       10.78      7.88 o 
 -11   6   1        1.48        6.46     10.57 o 
 -10   6   1       64.06       83.75     19.23 o 
  -9   6   1      106.81      107.95     12.88 o 
  -8   6   1        0.09        5.69      6.56 o 
  -7   6   1        9.57        5.53      7.10 o 
  -6   6   1       18.87       21.09      6.06 o 
  -5   6   1        0.44        3.44      4.76 o 
  -4   6   1       94.82      121.99     12.96 o 
  -3   6   1       83.48       91.61      8.74 o 
  -2   6   1       10.98        7.24      6.25 o 
  -1   6   1        7.12        7.56      3.74 o 
   0   6   1       24.07       28.08      4.52 o 
   1   6   1      256.61      295.19     10.05 o 
   2   6   1       70.79       85.44      6.39 o 
   3   6   1      119.81      101.39      6.60 o 
   4   6   1       92.19       80.95     11.70 o 
   5   6   1       23.14       12.73      6.64 o 
   6   6   1        0.82       -3.36      5.56 o 
   7   6   1        5.24        0.57      6.59 o 
   8   6   1       23.35       17.95      9.50 o 
   9   6   1        0.83       -4.20      8.36 o 
  10   6   1        5.42       18.09      7.97 o 
  11   6   1       19.28       19.06     10.50 o 
 -10   7   1       19.83       19.81     10.94 o 
  -9   7   1        0.00        6.16      8.72 o 
  -8   7   1        6.46       26.54      7.96 o 
  -7   7   1       68.33       58.02     11.85 o 
  -6   7   1       38.00       22.86      9.33 o 
  -5   7   1        0.00       -0.66      5.22 o 
  -4   7   1        9.56        4.58      5.40 o 
  -3   7   1        8.91        9.45      4.96 o 
  -2   7   1        0.09        3.93      4.58 o 
  -1   7   1       61.55       62.75      6.67 o 
   0   7   1       14.41       12.84      4.77 o 
   1   7   1       43.54       37.94      6.24 o 
   2   7   1        4.98       13.99      4.75 o 
   3   7   1        0.93       -0.95      5.19 o 
   4   7   1       25.95       28.89      9.63 o 
   5   7   1        6.28       10.56      7.90 o 
   6   7   1        1.94        0.93      7.54 o 
   7   7   1       12.25       11.56      8.66 o 
   8   7   1       26.19       26.73      9.96 o 
   9   7   1       27.59       39.62     12.86 o 
  10   7   1       10.48        3.83     10.60 o 
  -9   8   1        1.41        5.63     12.00 o 
  -8   8   1        0.67        3.11      8.65 o 
  -7   8   1        0.38      -10.00      8.01 o 
  -6   8   1        0.01        0.34     11.68 o 
  -5   8   1        0.16        5.75      8.03 o 
  -4   8   1       16.63       20.71      9.55 o 
  -3   8   1       50.24       48.13      8.02 o 
  -2   8   1        0.68        1.62      5.33 o 
  -1   8   1        3.21        4.29      5.05 o 
   0   8   1      231.65      236.46     13.27 o 
   1   8   1      273.61      249.65     13.43 o 
   2   8   1       24.18       12.32      7.11 o 
   3   8   1       30.66       38.50     11.18 o 
   4   8   1      124.70      133.75     17.49 o 
   5   8   1       78.29       83.38     19.56 o 
   6   8   1        0.57        4.83      9.03 o 
   7   8   1       46.21       61.11     22.51 o 
   8   8   1       55.38       80.05     36.48 o 
   9   8   1        1.55       14.79     11.61 o 
  -7   9   1       28.55       29.34     13.05 o 
  -6   9   1       22.78        9.48     10.80 o 
  -5   9   1       28.73       33.39     12.89 o 
  -4   9   1       56.17       52.59     12.88 o 
  -3   9   1        1.22       18.68      9.99 o 
  -2   9   1        3.69        5.69      6.26 o 
  -1   9   1        5.92        9.22      6.14 o 
   0   9   1        0.36        9.88      7.65 o 
   1   9   1        4.40        7.75      7.30 o 
   2   9   1        3.07        9.62      9.91 o 
   3   9   1        0.14       -7.03      8.08 o 
   4   9   1        0.21       -2.60      8.44 o 
   5   9   1       34.88       50.76     19.46 o 
   6   9   1       37.05       17.20     14.62 o 
   7   9   1        4.28       12.30     11.16 o 
  -5  10   1       16.58       10.03     11.83 o 
  -4  10   1        8.90        7.98     11.22 o 
  -3  10   1        2.97        2.26     10.53 o 
  -2  10   1       26.84       29.27     12.02 o 
  -1  10   1        4.99       14.29     11.10 o 
   0  10   1       11.37       19.71      9.60 o 
   1  10   1       35.76       30.97     12.29 o 
   2  10   1       44.96       36.37     12.60 o 
   3  10   1       33.22       29.67     12.45 o 
   4  10   1        0.96       18.78     11.47 o 
   5  10   1        0.23        8.98     12.20 o 
 -14   0   2       12.60        7.46     13.33 o 
 -13   0   2       19.75       35.69     14.82 o 
 -12   0   2       20.06       24.29     12.26 o 
 -11   0   2      289.55      323.40     21.55 o 
 -10   0   2       75.18       60.42     23.56 o 
  -9   0   2      728.56      710.73     27.21 o 
  -8   0   2      285.61      235.99     15.01 o 
  -7   0   2      762.23      755.89     21.99 o 
  -6   0   2     2645.33     2827.83     51.30 o 
  -5   0   2     1646.14     1664.08     35.28 o 
  -4   0   2      379.58      393.30     15.62 o 
  -3   0   2       23.33       29.50      5.59 o 
  -2   0   2     5582.29     5324.90     55.86 o 
  -1   0   2     6420.77     5656.26     53.57 o 
   0   0   2      111.41       94.30      5.65 o 
   1   0   2    16520.61    15312.50    104.98 o 
   2   0   2    28064.00    27414.53    144.76 o 
   3   0   2     5222.26     5273.79     44.59 o 
   4   0   2     2441.98     2537.63     24.66 o 
   5   0   2     1045.75     1203.75     14.79 o 
   6   0   2      723.58      797.90     13.02 o 
   7   0   2      264.97      262.59      9.74 o 
   8   0   2      416.31      461.23     25.27 o 
   9   0   2       56.47       80.61     30.49 o 
  10   0   2      129.00      133.06     19.68 o 
  11   0   2       99.58      128.52     14.18 o 
  12   0   2       11.03       26.14     17.54 o 
  13   0   2       42.51       37.93     20.60 o 
 -14   1   2        1.50        0.11     13.80 o 
 -13   1   2       10.00       -7.88      8.80 o 
 -12   1   2        1.63        1.63      6.27 o 
 -11   1   2       27.51       42.18     11.15 o 
 -10   1   2      176.17      165.89      9.96 o 
  -9   1   2      130.31      130.69     11.37 o 
  -8   1   2       81.14       94.68      7.04 o 
  -7   1   2        1.08        2.23      2.85 o 
  -6   1   2        7.82        6.01      2.87 o 
  -5   1   2      109.63      126.23      6.04 o 
  -4   1   2        0.55        2.71      2.96 o 
  -3   1   2      556.72      547.60     10.31 o 
  -2   1   2     1573.67     1602.45     16.49 o 
  -1   1   2      614.31      572.68     25.51 o 
   0   1   2     1673.74     1583.41     27.80 o 
   1   1   2     1904.20     1940.98     15.99 o 
   2   1   2     5027.62     4513.14     59.86 o 
   3   1   2      127.41      133.70      3.45 o 
   4   1   2      537.79      538.17      8.65 o 
   5   1   2       63.63       72.74      4.41 o 
   6   1   2      465.80      447.75      9.65 o 
   7   1   2      423.73      473.67     11.65 o 
   8   1   2        8.32        9.00      3.04 o 
   9   1   2       34.65       42.69      5.10 o 
  10   1   2        1.05        2.20      5.46 o 
  11   1   2        2.64       -1.32      6.22 o 
  12   1   2        1.75        4.59      8.40 o 
  13   1   2        8.11       21.20     14.30 o 
 -13   2   2        0.01      -13.78      9.18 o 
 -12   2   2       12.47        7.33      6.92 o 
 -11   2   2       40.57       42.37      6.82 o 
 -10   2   2        0.33        1.29      4.26 o 
  -9   2   2      267.32      289.99     11.47 o 
  -8   2   2        4.26        1.77      3.64 o 
  -7   2   2       24.36       17.69      3.80 o 
  -6   2   2      157.72      163.82      7.74 o 
  -5   2   2      229.21      230.74      7.72 o 
  -4   2   2      404.39      409.91      8.25 o 
  -3   2   2       15.04       19.78      2.99 o 
  -2   2   2     1836.88     1666.76     16.55 o 
  -1   2   2     3026.96     2814.69     47.26 o 
   0   2   2     7071.19     6812.64     45.94 o 
   1   2   2     1339.03     1324.46     22.17 o 
   2   2   2     7849.24     7413.51     51.80 o 
   3   2   2     4248.15     4043.86     33.48 o 
   4   2   2      115.19       93.74      4.20 o 
   5   2   2       70.37       85.18      4.72 o 
   6   2   2       11.44       11.23      3.29 o 
   7   2   2        2.21        1.46      2.82 o 
   8   2   2       50.20       56.02      5.69 o 
   9   2   2        0.26        5.98      3.95 o 
  10   2   2       43.32       49.88      7.01 o 
  11   2   2       56.70       48.12     12.59 o 
  12   2   2       19.09        8.27      7.41 o 
  13   2   2        1.31      -10.92      7.63 o 
 -13   3   2       12.00       19.75     13.25 o 
 -12   3   2       14.47        2.04     10.11 o 
 -11   3   2        0.12        4.73      5.41 o 
 -10   3   2       60.79       70.12     12.68 o 
  -9   3   2       23.70       31.08      5.56 o 
  -8   3   2        0.63       -2.32      3.39 o 
  -7   3   2       44.49       37.65      4.45 o 
  -6   3   2        9.00       -0.31      2.56 o 
  -5   3   2      571.34      540.42     10.75 o 
  -4   3   2      393.83      403.28      8.59 o 
  -3   3   2       17.19       16.67      2.74 o 
  -2   3   2      549.71      554.32     13.01 o 
  -1   3   2     5120.19     5179.75     40.69 o 
   0   3   2      106.42      127.41      5.59 o 
   1   3   2     1360.99     1309.99     13.02 o 
   2   3   2       17.12       11.79      2.48 o 
   3   3   2      224.93      224.93      7.67 o 
   4   3   2       90.42       88.88      8.91 o 
   5   3   2      559.56      554.77     10.38 o 
   6   3   2      369.72      357.93      9.21 o 
   7   3   2      205.96      187.02     10.84 o 
   8   3   2       39.30       47.03     13.00 o 
   9   3   2       74.93       69.26      6.61 o 
  10   3   2       35.27       38.02      6.41 o 
  11   3   2        0.10        2.61      5.60 o 
  12   3   2        1.73        0.90      6.61 o 
  13   3   2        6.02        2.23      8.21 o 
 -13   4   2        0.41       -4.82     11.43 o 
 -12   4   2       21.08       18.52      9.50 o 
 -11   4   2        0.05        2.61      7.10 o 
 -10   4   2        1.30       -0.54      5.46 o 
  -9   4   2      227.45      228.46     14.02 o 
  -8   4   2      505.05      486.71     14.34 o 
  -7   4   2      526.21      548.89     14.67 o 
  -6   4   2      104.20      118.73      6.94 o 
  -5   4   2       29.05       25.57      5.42 o 
  -4   4   2        8.05        1.55      2.97 o 
  -3   4   2       21.29       13.07      5.07 o 
  -2   4   2        0.00        3.92      3.09 o 
  -1   4   2        5.23        3.93      3.39 o 
   0   4   2        6.03        9.28      2.84 o 
   1   4   2     2166.08     2113.48     22.18 o 
   2   4   2      125.88      140.25      5.30 o 
   3   4   2        1.23        0.33      1.94 o 
   4   4   2        2.00       -1.36      2.45 o 
   5   4   2        0.99        2.46      2.73 o 
   6   4   2        8.09        2.27      3.84 o 
   7   4   2       12.98       12.27      4.84 o 
   8   4   2       49.75       44.08      7.54 o 
   9   4   2       35.38       27.00      7.25 o 
  10   4   2       31.57       43.14      7.16 o 
  11   4   2       88.84       71.23     11.19 o 
  12   4   2        8.16        3.43      7.25 o 
 -12   5   2        0.11        7.02      9.22 o 
 -11   5   2        2.83       -0.26      8.42 o 
 -10   5   2       66.18       77.23     10.46 o 
  -9   5   2      198.25      236.59     15.62 o 
  -8   5   2      164.87      158.62     11.27 o 
  -7   5   2        6.32        4.79      4.23 o 
  -6   5   2       75.17       69.31      7.13 o 
  -5   5   2        1.38        2.15      3.92 o 
  -4   5   2        3.36       -3.15      3.25 o 
  -3   5   2      267.50      312.67     13.34 o 
  -2   5   2       25.33       26.02      8.63 o 
  -1   5   2      387.14      354.20     10.97 o 
   0   5   2      704.04      681.91     14.53 o 
   1   5   2       10.38        6.32      2.88 o 
   2   5   2        0.34        4.01      2.70 o 
   3   5   2       52.83       38.82      4.81 o 
   4   5   2       66.83       92.74     12.43 o 
   5   5   2        9.63        9.57      4.47 o 
   6   5   2       25.02       29.72      6.17 o 
   7   5   2        7.69        6.93      5.02 o 
   8   5   2        4.08        3.12      5.52 o 
   9   5   2        0.97       10.77      6.32 o 
  10   5   2       78.53       88.94     15.01 o 
  11   5   2        0.54        0.07      7.15 o 
  12   5   2        0.73        1.01     11.31 o 
 -11   6   2       26.63       13.01     13.16 o 
 -10   6   2       14.14       14.74      9.55 o 
  -9   6   2        2.82        3.06      6.63 o 
  -8   6   2      105.64      121.19     13.13 o 
  -7   6   2      237.84      242.79     13.15 o 
  -6   6   2       66.45       49.26      7.72 o 
  -5   6   2       75.20       86.63      9.40 o 
  -4   6   2      113.80      105.46     10.35 o 
  -3   6   2       17.21       13.68      5.31 o 
  -2   6   2       40.55       30.35      6.36 o 
  -1   6   2      329.75      332.17     10.85 o 
   0   6   2      606.32      624.99     13.91 o 
   1   6   2        0.52        1.37      3.18 o 
   2   6   2       30.33       26.29      4.44 o 
   3   6   2      141.56      175.04     14.35 o 
   4   6   2       12.80       26.74      6.16 o 
   5   6   2      164.83      171.85     12.68 o 
   6   6   2        1.41       13.14      8.16 o 
   7   6   2        7.90       21.79      8.49 o 
   8   6   2       12.13        5.95      8.45 o 
   9   6   2       29.59       34.19     11.59 o 
  10   6   2        5.46       11.98     10.44 o 
  11   6   2        0.30       14.06     11.81 o 
 -10   7   2       39.99       34.78     11.45 o 
  -9   7   2       43.52       55.41     11.54 o 
  -8   7   2       24.24       17.21      8.72 o 
  -7   7   2       35.66       11.61     11.07 o 
  -6   7   2       12.49       15.77      6.60 o 
  -5   7   2       20.41       16.48      6.59 o 
  -4   7   2      363.79      382.73     19.04 o 
  -3   7   2      436.40      444.22     15.71 o 
  -2   7   2      164.71      175.26     11.27 o 
  -1   7   2        1.02        2.83      4.67 o 
   0   7   2       28.18       44.70      5.76 o 
   1   7   2       40.27       39.16      5.65 o 
   2   7   2       16.44        7.44      6.18 o 
   3   7   2       19.22       24.80     18.23 o 
   4   7   2        0.14       -5.40      5.86 o 
   5   7   2        0.01        0.55      7.55 o 
   6   7   2      130.41      115.99     16.51 o 
   7   7   2        8.54       12.81      9.29 o 
   8   7   2        0.06       12.93     11.73 o 
   9   7   2       19.87       18.18     11.44 o 
  10   7   2        3.32        8.13     12.10 o 
  -9   8   2        0.84       -2.93     10.64 o 
  -8   8   2        0.26        1.85      9.47 o 
  -7   8   2        0.85        8.67      7.64 o 
  -6   8   2        0.55       -5.77      8.04 o 
  -5   8   2        0.26        5.18      8.47 o 
  -4   8   2        9.46        5.06      7.47 o 
  -3   8   2      148.65      187.49     16.01 o 
  -2   8   2       18.41       21.68      6.54 o 
  -1   8   2       18.77       19.89      5.94 o 
   0   8   2        0.79        2.04      4.72 o 
   1   8   2        0.01        1.08      5.70 o 
   2   8   2        4.88        5.67      8.25 o 
   3   8   2       50.23       48.38     11.72 o 
   4   8   2       50.40       53.74     12.52 o 
   5   8   2       20.58        8.31      9.01 o 
   6   8   2        0.79       10.95      9.14 o 
   7   8   2       48.16       22.86     11.01 o 
   8   8   2        1.53        0.65     10.01 o 
   9   8   2        6.04       -2.94     17.83 o 
  -7   9   2        9.03       20.73     14.66 o 
  -6   9   2       38.27       30.96     12.34 o 
  -5   9   2      100.86      117.01     17.79 o 
  -4   9   2      114.20      103.57     16.53 o 
  -3   9   2      114.53      140.18     14.11 o 
  -2   9   2       75.70       77.95     10.08 o 
  -1   9   2       10.94        2.22      7.32 o 
   0   9   2      102.64      108.16     13.19 o 
   1   9   2       77.89       86.67     12.07 o 
   2   9   2       10.81        8.84     23.20 o 
   3   9   2       16.34        9.71     12.70 o 
   4   9   2       18.73       29.34     24.42 o 
   5   9   2       11.91        9.36     10.29 o 
   6   9   2        0.03        5.58     10.73 o 
   7   9   2        0.18       -5.30     10.39 o 
  -5  10   2        0.03       -7.69     10.42 o 
  -4  10   2       23.77       18.95     11.71 o 
  -3  10   2        2.60        5.92     10.42 o 
  -2  10   2        1.68        1.29     13.80 o 
  -1  10   2       24.16       11.08      9.37 o 
   0  10   2       31.53       30.56     10.26 o 
   1  10   2       12.52        6.50     11.06 o 
   2  10   2        3.94        9.07     10.47 o 
   3  10   2        3.53        3.64     11.35 o 
   4  10   2        2.08       -0.69     10.78 o 
   5  10   2        0.07        3.44     11.88 o 
 -13   1   3       14.51        9.45      8.39 o 
 -12   1   3        1.93      -10.25      6.83 o 
 -11   1   3        2.68        2.94     11.37 o 
 -10   1   3       89.47      125.04     19.66 o 
  -9   1   3      100.31       82.42     10.09 o 
  -8   1   3       96.90       99.98     10.24 o 
  -7   1   3       62.44       72.30      7.86 o 
  -6   1   3      271.04      259.82      9.63 o 
  -5   1   3     1012.78     1050.64     20.95 o 
  -4   1   3      164.89      169.12      6.98 o 
  -3   1   3      586.77      545.92     15.20 o 
  -2   1   3     1704.73     1588.92     37.91 o 
  -1   1   3     1264.40     1155.77     14.91 o 
   0   1   3      429.43      397.34      7.10 o 
   1   1   3      525.96      486.61      7.73 o 
   2   1   3        7.79        9.85      2.15 o 
   3   1   3       58.21       46.30      3.38 o 
   4   1   3      199.47      199.81      5.15 o 
   5   1   3      248.02      244.82      8.44 o 
   6   1   3      102.02      117.39      5.89 o 
   7   1   3       79.79      117.73      9.80 o 
   8   1   3       47.59       56.32      5.40 o 
   9   1   3       56.81       70.79      8.51 o 
  10   1   3        6.32        4.65      4.82 o 
  11   1   3        5.05       -1.14      6.26 o 
  12   1   3        4.38       10.94     11.44 o 
  13   1   3       20.61       24.54     18.54 o 
 -13   2   3        0.22       -1.59     15.95 o 
 -12   2   3       13.95        4.43      9.63 o 
 -11   2   3       18.90       18.91      6.18 o 
 -10   2   3      270.25      269.55     13.45 o 
  -9   2   3       75.02       71.75      7.73 o 
  -8   2   3        6.55        4.09      4.87 o 
  -7   2   3       95.98       87.46      9.94 o 
  -6   2   3      304.67      334.93     11.34 o 
  -5   2   3     1410.21     1414.09     26.36 o 
  -4   2   3      454.19      491.22     21.77 o 
  -3   2   3        5.85       10.07      2.91 o 
  -2   2   3      117.50      103.93     12.62 o 
  -1   2   3      165.54      178.59      5.83 o 
   0   2   3     6592.80     6273.29     37.21 o 
   1   2   3      128.25       99.92      3.84 o 
   2   2   3      215.69      213.85      8.23 o 
   3   2   3      147.10      159.83      9.52 o 
   4   2   3        6.08        6.25      3.49 o 
   5   2   3       90.54       96.03      6.15 o 
   6   2   3      116.61      119.76      5.96 o 
   7   2   3       39.30       31.75      5.51 o 
   8   2   3        3.47       -3.44      4.12 o 
   9   2   3      104.03       73.55      8.59 o 
  10   2   3       97.25       82.00     10.64 o 
  11   2   3        9.36       12.01      5.91 o 
  12   2   3        9.14        0.25      7.20 o 
  13   2   3        0.64        1.58     13.33 o 
 -13   3   3        0.38        0.77     13.11 o 
 -12   3   3        2.40       10.46      6.62 o 
 -11   3   3       35.71       24.94      9.79 o 
 -10   3   3        0.74        2.34      5.04 o 
  -9   3   3       62.39       71.40     16.26 o 
  -8   3   3      262.40      274.20     18.94 o 
  -7   3   3      103.52       86.83      7.90 o 
  -6   3   3       71.62       73.01      7.14 o 
  -5   3   3      247.80      237.80     12.80 o 
  -4   3   3      105.48      105.80      6.37 o 
  -3   3   3      611.67      655.28     20.37 o 
  -2   3   3      499.49      553.04     12.67 o 
  -1   3   3      707.01      746.31     11.43 o 
   0   3   3     2397.07     2541.40     33.37 o 
   1   3   3       95.64       97.67      3.40 o 
   2   3   3      115.61      125.35      6.69 o 
   3   3   3      812.12      821.09     17.56 o 
   4   3   3        6.33        6.16      3.85 o 
   5   3   3      132.87      130.21      8.49 o 
   6   3   3        9.47        5.74      8.61 o 
   7   3   3        7.86        8.85      5.10 o 
   8   3   3        3.85        6.40      5.27 o 
   9   3   3        0.51        4.06      5.16 o 
  10   3   3       59.08       67.26      7.49 o 
  11   3   3        4.12        1.07      6.04 o 
  12   3   3        0.94        2.80      6.45 o 
  13   3   3        1.79        5.22      8.94 o 
 -13   4   3        2.21       16.44     14.02 o 
 -12   4   3        0.91        2.74      9.14 o 
 -11   4   3        0.60        1.62      5.92 o 
 -10   4   3       30.81       28.12      8.45 o 
  -9   4   3       43.14       56.75     10.32 o 
  -8   4   3      187.14      180.52     13.57 o 
  -7   4   3        0.87        7.04      4.67 o 
  -6   4   3      166.68      151.20     10.09 o 
  -5   4   3      170.49      183.14     11.48 o 
  -4   4   3       79.57       64.59      5.85 o 
  -3   4   3       79.00       97.93      6.57 o 
  -2   4   3        6.26        2.18      2.40 o 
  -1   4   3      551.76      488.47     14.44 o 
   0   4   3      173.20      222.69      9.34 o 
   1   4   3      950.22      820.79     11.50 o 
   2   4   3        0.51        2.05      2.02 o 
   3   4   3      830.61      740.27      9.75 o 
   4   4   3      212.10      193.69      9.94 o 
   5   4   3       60.76       66.29      6.94 o 
   6   4   3       43.41       44.30      6.58 o 
   7   4   3        0.52       -3.73      5.02 o 
   8   4   3       11.25        4.49      5.45 o 
   9   4   3        2.77        3.19      6.06 o 
  10   4   3        3.70        8.69      6.63 o 
  11   4   3        0.19       -5.63      6.52 o 
  12   4   3        2.35        3.24      7.47 o 
 -12   5   3        3.88       13.76     10.05 o 
 -11   5   3       37.07       20.11      9.87 o 
 -10   5   3        0.12       -1.83      7.44 o 
  -9   5   3        6.93        6.04      6.14 o 
  -8   5   3        0.82       -0.02      4.20 o 
  -7   5   3       23.38       18.30      5.99 o 
  -6   5   3        1.33        1.08      3.92 o 
  -5   5   3       54.50       51.24      8.04 o 
  -4   5   3       92.72      105.62     10.62 o 
  -3   5   3       19.56       30.56      5.63 o 
  -2   5   3        6.37        5.57      3.76 o 
  -1   5   3        8.45        8.23      3.49 o 
   0   5   3       15.66       14.25      3.55 o 
   1   5   3      242.17      294.52      9.59 o 
   2   5   3      150.89      172.81      8.07 o 
   3   5   3       80.27       96.08      8.19 o 
   4   5   3        7.89       -2.41      3.33 o 
   5   5   3       20.05       15.51      5.19 o 
   6   5   3       31.68       40.98      6.92 o 
   7   5   3       28.82       22.45      7.25 o 
   8   5   3       28.24       24.24      6.85 o 
   9   5   3        0.50       -1.36      6.11 o 
  10   5   3        1.56       -5.20      6.35 o 
  11   5   3       15.38       14.43      7.76 o 
  12   5   3        1.68       23.55     10.62 o 
 -11   6   3        0.86        0.94     13.07 o 
 -10   6   3       22.18       21.18     10.56 o 
  -9   6   3        0.00        5.08      6.71 o 
  -8   6   3       16.71        8.14      6.22 o 
  -7   6   3      137.50      154.34     11.12 o 
  -6   6   3       22.00       32.50      6.00 o 
  -5   6   3       10.48        6.30      6.79 o 
  -4   6   3        4.83        2.43      4.48 o 
  -3   6   3        8.18        5.05      7.35 o 
  -2   6   3      117.29      113.15      9.91 o 
  -1   6   3      157.19      174.19      9.68 o 
   0   6   3       85.71       83.96      7.33 o 
   1   6   3       52.01       45.32      6.39 o 
   2   6   3       93.29      117.14      9.88 o 
   3   6   3      110.99       98.66     10.64 o 
   4   6   3        0.91        1.60      5.99 o 
   5   6   3        1.71        1.84      5.29 o 
   6   6   3      165.26      181.33     12.40 o 
   7   6   3        2.36        0.15      6.17 o 
   8   6   3       13.72       19.00      7.91 o 
   9   6   3       50.24       60.09     17.56 o 
  10   6   3        1.02       14.08      8.97 o 
  11   6   3        0.29       -3.10     10.66 o 
 -10   7   3       29.35       27.15     10.70 o 
  -9   7   3        7.01        3.53      8.10 o 
  -8   7   3       34.22       39.95      9.74 o 
  -7   7   3      106.80      115.14     10.86 o 
  -6   7   3        5.15       10.02      5.87 o 
  -5   7   3       29.25       31.04      6.14 o 
  -4   7   3       82.59       86.32     10.48 o 
  -3   7   3       10.73       -0.74      5.38 o 
  -2   7   3      105.10      101.74      9.84 o 
  -1   7   3       44.32       40.88      6.28 o 
   0   7   3        6.37        0.79      3.96 o 
   1   7   3        3.85        4.91      4.67 o 
   2   7   3        7.42       13.14      5.12 o 
   3   7   3        2.07       -2.16      5.14 o 
   4   7   3       33.52       32.87     20.68 o 
   5   7   3        2.30       -6.39      6.71 o 
   6   7   3        6.71       10.82      9.02 o 
   7   7   3       74.74      111.26     46.04 o 
   8   7   3        2.16       -1.81      9.31 o 
   9   7   3        7.00       16.65     11.16 o 
  10   7   3        0.56       -1.73     11.11 o 
  -9   8   3        3.83       15.08     10.39 o 
  -8   8   3        5.91       -5.69      8.44 o 
  -7   8   3       13.91        3.41      8.65 o 
  -6   8   3        0.02        3.13      7.35 o 
  -5   8   3       34.33       29.02      8.44 o 
  -4   8   3        4.04        7.20      6.75 o 
  -3   8   3        8.52        5.49      5.20 o 
  -2   8   3        5.43        5.92      4.83 o 
  -1   8   3        0.42        0.24      5.25 o 
   0   8   3       11.38       19.85      7.09 o 
   1   8   3        7.75        7.71      6.24 o 
   2   8   3       19.66       19.83      9.09 o 
   3   8   3       47.78       59.69     13.13 o 
   4   8   3        1.47       -2.19      7.98 o 
   5   8   3      102.06      114.70     17.07 o 
   6   8   3       32.32       22.37     13.79 o 
   7   8   3        1.11        2.03      9.62 o 
   8   8   3       25.71       31.07     13.21 o 
  -7   9   3        7.00       19.75     11.00 o 
  -6   9   3        5.70       10.20     12.27 o 
  -5   9   3       62.14       59.42     13.27 o 
  -4   9   3        2.07        4.89      8.31 o 
  -3   9   3        0.10       -0.85      6.54 o 
  -2   9   3        7.37       12.29      8.04 o 
  -1   9   3       88.41      102.17     13.01 o 
   0   9   3        1.57        3.25      7.20 o 
   1   9   3       27.39       17.47     11.15 o 
   2   9   3        4.26       -4.93     15.01 o 
   3   9   3       22.19        3.39     10.36 o 
   4   9   3       17.79       10.88     10.21 o 
   5   9   3        8.63       17.23     11.42 o 
   6   9   3       10.98        1.16     10.50 o 
   7   9   3        6.39        5.40     11.90 o 
  -4  10   3       10.75        1.90     13.52 o 
  -3  10   3       13.32       17.82     15.51 o 
  -2  10   3        0.00        0.27      8.46 o 
  -1  10   3        2.97       -3.28      8.70 o 
   0  10   3       14.97        4.33     11.99 o 
   1  10   3        3.11        5.98     11.79 o 
   2  10   3        8.31        8.95     11.90 o 
   3  10   3       33.78       41.97     14.98 o 
   4  10   3       21.23       16.63     12.64 o 
 -13   0   4        0.17      -12.06     11.62 o 
 -12   0   4      104.87      110.69     20.46 o 
 -11   0   4       66.20       65.66     16.06 o 
 -10   0   4      219.24      204.55     22.12 o 
  -9   0   4       85.77      135.70     17.38 o 
  -8   0   4      150.82      193.89     18.78 o 
  -7   0   4       67.83       85.82     12.92 o 
  -6   0   4      208.86      239.25     17.76 o 
  -5   0   4     2838.85     3035.74     55.42 o 
  -4   0   4      412.67      391.02     18.48 o 
  -3   0   4      426.56      448.64     18.51 o 
  -2   0   4     1157.70     1064.18     26.85 o 
  -1   0   4       19.13       19.80      4.27 o 
   0   0   4      676.66      606.95     14.21 o 
   1   0   4      455.88      406.83     13.61 o 
   2   0   4       14.00        4.67      3.50 o 
   3   0   4      518.27      477.88     14.42 o 
   4   0   4     1311.27     1280.92     40.23 o 
   5   0   4     2901.93     3067.66     41.38 o 
   6   0   4      130.70      153.41     11.05 o 
   7   0   4        1.79        4.97      5.13 o 
   8   0   4       30.78       25.73      5.08 o 
   9   0   4        2.75       16.11     11.90 o 
  10   0   4      151.12       68.58     19.47 o 
  11   0   4       64.49       64.94     20.24 o 
  12   0   4       36.80       35.39     18.56 o 
  13   0   4        2.96       -0.85     19.28 o 
 -13   1   4        5.94       19.09     21.15 o 
 -12   1   4       17.89       16.56      8.86 o 
 -11   1   4      145.49      141.22     21.50 o 
 -10   1   4       72.86       69.24     10.63 o 
  -9   1   4       40.34       30.77      8.92 o 
  -8   1   4       42.87       30.07      6.75 o 
  -7   1   4      308.83      295.64     13.84 o 
  -6   1   4      113.88      136.21     10.08 o 
  -5   1   4        7.94        5.96      4.04 o 
  -4   1   4        1.98        3.31      7.06 o 
  -3   1   4     2740.39     2814.38     34.05 o 
  -2   1   4      509.90      449.13     15.61 o 
  -1   1   4      188.87      202.17      6.83 o 
   0   1   4      136.40      169.69      7.06 o 
   1   1   4      667.18      678.37     13.06 o 
   2   1   4        1.01        2.68      2.19 o 
   3   1   4      124.26      116.98     12.30 o 
   4   1   4      973.03      884.42     24.08 o 
   5   1   4        0.42        2.33      2.63 o 
   6   1   4        3.37        0.33      2.28 o 
   7   1   4      242.52      277.13      9.09 o 
   8   1   4       39.08       29.29      7.10 o 
   9   1   4       42.15       55.95      6.59 o 
  10   1   4       46.00       37.86      6.37 o 
  11   1   4        4.25       13.88     10.60 o 
  12   1   4        0.46        0.19     11.50 o 
  13   1   4        0.17       20.88     13.44 o 
 -13   2   4        0.01       -6.87     11.35 o 
 -12   2   4       13.08       15.21     11.79 o 
 -11   2   4       86.81       93.45     12.56 o 
 -10   2   4       18.27       21.31      7.59 o 
  -9   2   4       23.34       25.72      7.57 o 
  -8   2   4       87.10       96.82     12.99 o 
  -7   2   4        4.41        5.39      4.67 o 
  -6   2   4       57.18       64.23      6.58 o 
  -5   2   4      235.69      266.62     10.10 o 
  -4   2   4       67.78       75.07      6.24 o 
  -3   2   4       70.87       87.49      6.07 o 
  -2   2   4      548.47      509.38     10.45 o 
  -1   2   4      151.05      169.89      5.85 o 
   0   2   4      179.09      181.34      5.86 o 
   1   2   4      646.75      614.78      9.45 o 
   2   2   4      383.00      373.58     11.46 o 
   3   2   4       77.92       88.84      7.24 o 
   4   2   4     1092.36     1087.58     21.43 o 
   5   2   4      372.91      338.43      8.37 o 
   6   2   4      570.91      552.25     15.08 o 
   7   2   4        0.76        5.13      4.45 o 
   8   2   4       22.99       31.93      6.39 o 
   9   2   4        1.90        7.53      6.93 o 
  10   2   4       38.18       40.21      6.90 o 
  11   2   4        0.88       -3.35      5.65 o 
  12   2   4        0.36      -10.74      9.85 o 
  13   2   4       11.44        9.09     12.84 o 
 -13   3   4       14.85       16.23     10.45 o 
 -12   3   4       35.20       27.78      9.59 o 
 -11   3   4      121.82      124.27     11.64 o 
 -10   3   4       99.56      104.02     21.52 o 
  -9   3   4       54.53       43.89      7.26 o 
  -8   3   4       81.98       68.41     15.41 o 
  -7   3   4        5.58        6.33      4.46 o 
  -6   3   4        3.46        5.92      3.72 o 
  -5   3   4        1.66        1.02      2.96 o 
  -4   3   4      610.10      646.93     15.74 o 
  -3   3   4     1159.34     1189.62     26.33 o 
  -2   3   4       48.73       43.85      4.89 o 
  -1   3   4      324.58      316.49     12.65 o 
   0   3   4     1062.18     1035.72     11.84 o 
   1   3   4        2.20       -0.16      1.96 o 
   2   3   4      262.51      277.39     10.63 o 
   3   3   4       80.15       70.05      9.83 o 
   4   3   4        9.12        9.93      4.29 o 
   5   3   4      558.48      555.68     17.02 o 
   6   3   4       33.19       42.72      6.38 o 
   7   3   4       46.31       35.59      6.34 o 
   8   3   4       57.71       52.59      7.79 o 
   9   3   4      116.38      125.00     11.22 o 
  10   3   4       16.22        9.13      7.70 o 
  11   3   4        0.96        0.51      5.62 o 
  12   3   4        0.48        6.62      7.13 o 
 -12   4   4       18.71       20.83     15.64 o 
 -11   4   4       22.76       23.87      7.69 o 
 -10   4   4       27.45       21.61      6.99 o 
  -9   4   4        9.78        9.60      5.85 o 
  -8   4   4       49.80       56.48      7.95 o 
  -7   4   4       68.30       71.94      8.23 o 
  -6   4   4      306.95      297.03     14.69 o 
  -5   4   4      470.44      471.21     15.19 o 
  -4   4   4      542.00      513.46     15.15 o 
  -3   4   4        9.32       12.91      3.40 o 
  -2   4   4      332.61      362.71      9.82 o 
  -1   4   4      935.80      906.41     22.05 o 
   0   4   4     1777.45     1767.72     18.48 o 
   1   4   4      103.33      119.77      4.97 o 
   2   4   4      621.81      639.56      8.96 o 
   3   4   4       34.30       29.26      5.60 o 
   4   4   4       26.66       28.55      6.66 o 
   5   4   4       19.14       26.54      5.45 o 
   6   4   4       19.45       27.37      6.00 o 
   7   4   4      176.13      174.19     15.89 o 
   8   4   4        4.18        5.82      7.19 o 
   9   4   4        1.22        5.66      6.15 o 
  10   4   4        4.81        5.13      6.39 o 
  11   4   4        5.17        9.08      6.53 o 
  12   4   4        0.25       -5.39      7.54 o 
 -12   5   4       27.65       23.61     10.74 o 
 -11   5   4       11.74       19.30      9.84 o 
 -10   5   4        5.96        4.04      6.65 o 
  -9   5   4        2.14        4.86      6.21 o 
  -8   5   4       28.65       29.70      7.02 o 
  -7   5   4      432.86      423.27     17.05 o 
  -6   5   4      112.70      121.57      9.00 o 
  -5   5   4      147.37      165.08     13.02 o 
  -4   5   4       15.58       16.15      4.61 o 
  -3   5   4      135.05      168.17      8.95 o 
  -2   5   4       50.14       48.66      4.98 o 
  -1   5   4     1759.16     1843.78     25.62 o 
   0   5   4      117.20      114.03      8.33 o 
   1   5   4      512.42      581.74     10.25 o 
   2   5   4        6.81        7.25      3.61 o 
   3   5   4       46.09       32.70      4.84 o 
   4   5   4        9.50       -5.48      3.66 o 
   5   5   4       11.71        5.89      4.75 o 
   6   5   4      147.91      141.06     10.88 o 
   7   5   4       10.05        8.62      5.82 o 
   8   5   4        9.61        7.99      6.08 o 
   9   5   4        6.56       10.50      6.70 o 
  10   5   4        9.37       15.14      7.96 o 
  11   5   4        4.45        3.50      7.83 o 
 -11   6   4        0.04      -10.23      9.24 o 
 -10   6   4       69.94       72.24     15.56 o 
  -9   6   4       67.32       56.03      9.29 o 
  -8   6   4        4.58        4.01      6.07 o 
  -7   6   4       67.95       69.90      8.50 o 
  -6   6   4      497.95      541.96     16.65 o 
  -5   6   4      264.19      265.29     25.65 o 
  -4   6   4        1.56        2.40      3.94 o 
  -3   6   4       44.78       53.56      6.27 o 
  -2   6   4       37.38       38.19      9.45 o 
  -1   6   4      114.88      105.61      6.15 o 
   0   6   4      477.31      484.95     15.45 o 
   1   6   4      103.60      107.88     10.85 o 
   2   6   4      107.44      129.98      9.98 o 
   3   6   4      101.59       96.75     10.65 o 
   4   6   4      367.15      354.05     17.91 o 
   5   6   4        1.94       10.08      5.49 o 
   6   6   4      121.74      132.64     11.41 o 
   7   6   4        4.00       -4.50      5.96 o 
   8   6   4        6.03        3.73      6.84 o 
   9   6   4       14.93        3.71      8.17 o 
  10   6   4       32.47       19.23     10.20 o 
 -10   7   4       22.15       35.20     12.03 o 
  -9   7   4       13.25        5.29      9.65 o 
  -8   7   4        5.74       -1.34      6.05 o 
  -7   7   4       99.07      104.89     10.65 o 
  -6   7   4      164.39      180.49     12.40 o 
  -5   7   4       12.28       11.63      5.76 o 
  -4   7   4       42.04       48.08      7.12 o 
  -3   7   4       81.42       82.04      7.42 o 
  -2   7   4      133.47      131.47      7.62 o 
  -1   7   4      566.11      571.43     25.62 o 
   0   7   4      407.96      475.51     18.75 o 
   1   7   4        2.12        2.99      5.31 o 
   2   7   4       25.05       37.84      8.41 o 
   3   7   4        0.83        2.24      5.87 o 
   4   7   4        7.63        9.78      6.27 o 
   5   7   4       54.57       26.24     10.19 o 
   6   7   4        6.54        9.94     10.92 o 
   7   7   4       32.24       20.06     10.85 o 
   8   7   4        0.79        1.85     10.22 o 
   9   7   4        2.15        0.56     11.43 o 
  -8   8   4       34.23       29.75     15.40 o 
  -7   8   4        4.19       -6.20      8.10 o 
  -6   8   4       14.82        0.66      6.68 o 
  -5   8   4        4.48       -1.66      5.83 o 
  -4   8   4      120.55      126.24     10.88 o 
  -3   8   4        0.79        3.68      4.83 o 
  -2   8   4       58.80       53.62      9.34 o 
  -1   8   4       11.69        9.39      5.97 o 
   0   8   4       50.21       60.71      8.60 o 
   1   8   4       48.37       52.94      8.41 o 
   2   8   4       28.92       41.47     11.82 o 
   3   8   4        8.71        8.38     18.65 o 
   4   8   4       12.56        2.82      9.53 o 
   5   8   4        2.74        6.53      9.34 o 
   6   8   4        4.71        6.61     15.88 o 
   7   8   4        2.12        0.93     10.40 o 
   8   8   4       12.72        2.46     12.11 o 
  -7   9   4        1.12        8.16      9.96 o 
  -6   9   4        0.65        0.53      9.15 o 
  -5   9   4       33.37       37.85      8.88 o 
  -4   9   4       49.71       51.31     10.26 o 
  -3   9   4       14.45        8.87      6.87 o 
  -2   9   4       88.20       92.02     12.81 o 
  -1   9   4       92.80       89.10     12.59 o 
   0   9   4       30.72       24.69      9.03 o 
   1   9   4        1.50        6.98     10.09 o 
   2   9   4       16.64       -2.23     10.60 o 
   3   9   4       50.07       56.13     14.56 o 
   4   9   4        0.41        8.52     11.61 o 
   5   9   4        3.66       -1.94     10.90 o 
   6   9   4        0.00       -7.30     10.98 o 
  -4  10   4        0.05        6.80     16.44 o 
  -3  10   4        2.08       -3.64     10.90 o 
  -2  10   4        0.04        2.79      8.83 o 
  -1  10   4        0.18       -1.62      8.95 o 
   0  10   4        0.59       -3.87     15.49 o 
   1  10   4       13.66        7.26     10.99 o 
   2  10   4       68.24       76.08     31.59 o 
   3  10   4       15.02       15.97     13.43 o 
 -13   1   5       11.31       25.18     15.24 o 
 -12   1   5        2.22       15.97      7.96 o 
 -11   1   5      148.15      129.69     14.27 o 
 -10   1   5      151.40      151.15     14.50 o 
  -9   1   5      290.15      305.00     19.95 o 
  -8   1   5        9.95        5.65      7.60 o 
  -7   1   5       93.18       91.65     11.07 o 
  -6   1   5        8.61        1.35      7.28 o 
  -5   1   5        0.17       -1.33      3.52 o 
  -4   1   5      475.62      466.47     15.73 o 
  -3   1   5        1.23       -4.97      3.31 o 
  -2   1   5       25.61       29.97      3.84 o 
  -1   1   5      988.35      913.40     13.87 o 
   0   1   5      621.16      596.78     11.12 o 
   1   1   5      145.67      190.90     13.04 o 
   2   1   5       68.37       74.73      7.28 o 
   3   1   5       84.50       84.11      5.54 o 
   4   1   5       32.18       47.30      5.96 o 
   5   1   5       40.16       37.46      4.65 o 
   6   1   5        3.62        3.67      3.18 o 
   7   1   5       66.21       72.88      7.70 o 
   8   1   5       59.62       67.87     11.14 o 
   9   1   5       23.97       35.68      8.40 o 
  10   1   5       34.49       29.99     11.84 o 
  11   1   5        4.19        2.28     10.25 o 
  12   1   5        3.01        8.81     12.56 o 
 -13   2   5        2.48       -3.53      8.71 o 
 -12   2   5        8.44       11.56      8.43 o 
 -11   2   5       92.14       83.68     15.44 o 
 -10   2   5       34.69       57.16     22.49 o 
  -9   2   5      117.19       83.54     26.45 o 
  -8   2   5        1.69       -3.15      5.00 o 
  -7   2   5       19.42       15.72      7.34 o 
  -6   2   5      373.40      365.08     15.75 o 
  -5   2   5       50.75       45.57      6.79 o 
  -4   2   5      399.05      439.85     15.31 o 
  -3   2   5       15.83       11.20      3.44 o 
  -2   2   5      300.08      314.51     13.42 o 
  -1   2   5      827.96      881.95     14.05 o 
   0   2   5       37.37       33.91      4.43 o 
   1   2   5       91.41      130.14      8.89 o 
   2   2   5       57.17       56.80      4.96 o 
   3   2   5       66.15       69.43      7.13 o 
   4   2   5       90.29      115.57      9.02 o 
   5   2   5       10.20       24.31      5.94 o 
   6   2   5       89.75      134.76     11.09 o 
   7   2   5       73.86       64.10      7.72 o 
   8   2   5       63.77       59.23      7.84 o 
   9   2   5       33.24       33.04     13.90 o 
  10   2   5        0.16       -0.46      8.29 o 
  11   2   5       14.46       -0.13     10.68 o 
  12   2   5        0.45       -8.85     11.69 o 
 -12   3   5       21.06       17.80      9.31 o 
 -11   3   5        3.04        9.88      7.69 o 
 -10   3   5        1.20       -1.49      6.60 o 
  -9   3   5        4.69       18.00      7.58 o 
  -8   3   5      379.44      399.68     29.82 o 
  -7   3   5       82.33       87.41      9.86 o 
  -6   3   5      453.68      488.49     25.51 o 
  -5   3   5       66.27       66.80     12.49 o 
  -4   3   5       18.45       13.89      3.61 o 
  -3   3   5      117.51      161.00     12.88 o 
  -2   3   5       32.88       45.34      4.31 o 
  -1   3   5     2256.88     2131.95     26.31 o 
   0   3   5     1629.63     1644.88     18.44 o 
   1   3   5       22.94       30.06      9.47 o 
   2   3   5       50.52       66.93      6.96 o 
   3   3   5        1.41       12.20      4.71 o 
   4   3   5      114.73      113.66      9.34 o 
   5   3   5      220.54      204.32     15.23 o 
   6   3   5       35.04       18.02      6.03 o 
   7   3   5       51.88       47.17      7.21 o 
   8   3   5        7.85        4.31      6.27 o 
   9   3   5        6.05        8.94      6.47 o 
  10   3   5        0.62        7.18      8.39 o 
  11   3   5        0.75       12.61      7.28 o 
  12   3   5        0.69        5.89     13.10 o 
 -12   4   5        0.10        0.43      8.98 o 
 -11   4   5        0.17        1.00      6.61 o 
 -10   4   5       52.12       57.36      9.15 o 
  -9   4   5        6.50       -1.43      5.36 o 
  -8   4   5        1.03        0.16      5.11 o 
  -7   4   5        1.49        2.88      4.49 o 
  -6   4   5        4.48        3.34      4.49 o 
  -5   4   5        2.15        5.39      4.17 o 
  -4   4   5       41.90       50.72      6.65 o 
  -3   4   5       26.57       26.65      6.04 o 
  -2   4   5      121.14      121.53      7.53 o 
  -1   4   5        0.10        0.61      2.85 o 
   0   4   5      437.30      471.44      9.11 o 
   1   4   5       21.06       20.29      3.35 o 
   2   4   5        7.52        4.11      4.18 o 
   3   4   5      128.51      112.30      9.31 o 
   4   4   5       62.35       50.65      7.75 o 
   5   4   5      193.51      179.10     12.31 o 
   6   4   5        8.80        7.71      4.95 o 
   7   4   5        0.02        3.77      5.34 o 
   8   4   5       22.80       29.75      8.33 o 
   9   4   5        9.49       -0.61      6.23 o 
  10   4   5        1.99        4.52      6.94 o 
  11   4   5        3.88      -11.14     10.80 o 
 -11   5   5        8.75        3.62      7.31 o 
 -10   5   5       13.40        5.15      6.92 o 
  -9   5   5       29.74       33.33      8.29 o 
  -8   5   5        5.68        2.21      5.27 o 
  -7   5   5        6.93        7.82      5.74 o 
  -6   5   5       18.68       12.77      5.19 o 
  -5   5   5        0.77        4.63      4.81 o 
  -4   5   5        3.75        0.98      4.09 o 
  -3   5   5       56.91       75.78     12.88 o 
  -2   5   5       82.15      102.95      7.95 o 
  -1   5   5        0.15        5.81      3.60 o 
   0   5   5      471.73      457.25     11.97 o 
   1   5   5        0.77        2.55      3.94 o 
   2   5   5       95.51       93.68     24.44 o 
   3   5   5       49.39       70.28     16.60 o 
   4   5   5       33.99       33.66     11.48 o 
   5   5   5       17.72       20.15      5.92 o 
   6   5   5        2.39        1.92      4.85 o 
   7   5   5       41.52       44.27      8.05 o 
   8   5   5        5.88        5.24      6.32 o 
   9   5   5       12.65        7.71      7.08 o 
  10   5   5        5.99       11.11      7.70 o 
  11   5   5        0.04       11.26     10.08 o 
 -11   6   5        2.44        0.22     12.75 o 
 -10   6   5        0.01        0.33      7.22 o 
  -9   6   5        6.76        5.52      9.75 o 
  -8   6   5       78.47       73.11     12.53 o 
  -7   6   5       72.47       79.29     16.07 o 
  -6   6   5       14.50        3.90      5.71 o 
  -5   6   5       25.65       17.24      6.19 o 
  -4   6   5        0.01        0.44      3.98 o 
  -3   6   5       76.36       79.66      7.83 o 
  -2   6   5       29.14       24.35      5.70 o 
  -1   6   5      155.70      171.10     12.09 o 
   0   6   5        0.52        2.60      4.94 o 
   1   6   5      305.33      274.94     13.82 o 
   2   6   5        0.22        2.67      5.40 o 
   3   6   5        6.34       17.15      8.10 o 
   4   6   5       15.75       23.12      8.67 o 
   5   6   5        0.45        4.45      6.29 o 
   6   6   5        8.02        5.34      7.21 o 
   7   6   5       71.13       77.50     10.18 o 
   8   6   5        0.03        0.99      7.62 o 
   9   6   5       10.77       10.65      8.03 o 
  10   6   5        1.21        8.54      8.11 o 
  -9   7   5        1.91       -3.21      7.29 o 
  -8   7   5        5.44        1.46      6.91 o 
  -7   7   5       14.90       11.06      7.58 o 
  -6   7   5       40.17       42.52      8.71 o 
  -5   7   5       78.48       54.22     10.41 o 
  -4   7   5        0.42       -4.59      4.81 o 
  -3   7   5        9.27        9.95      4.41 o 
  -2   7   5       28.33       21.53      4.96 o 
  -1   7   5       11.29       12.10      6.75 o 
   0   7   5      199.08      224.01     14.86 o 
   1   7   5       49.43       58.90      8.96 o 
   2   7   5       29.72       11.08     11.58 o 
   3   7   5        2.78        4.32      6.43 o 
   4   7   5        0.46        0.44      6.72 o 
   5   7   5       12.94       12.53      7.30 o 
   6   7   5       62.44       51.27     15.21 o 
   7   7   5        0.04       -6.75     10.23 o 
   8   7   5        0.87        5.82     10.47 o 
   9   7   5       12.38       38.21     14.09 o 
  -8   8   5        1.35       14.88     10.76 o 
  -7   8   5        5.15        5.71      7.96 o 
  -6   8   5       21.34       22.38      7.54 o 
  -5   8   5       38.01       29.81      7.12 o 
  -4   8   5       26.62       21.29      5.51 o 
  -3   8   5        5.10        6.90      7.08 o 
  -2   8   5        1.23        0.41      6.03 o 
  -1   8   5       10.57        7.74      6.97 o 
   0   8   5        1.10        0.00      6.46 o 
   1   8   5        1.25        5.15      7.30 o 
   2   8   5       24.94       58.84     11.28 o 
   3   8   5       20.95       20.53      9.99 o 
   4   8   5        0.53       -1.57      8.23 o 
   5   8   5        0.17       -6.07      9.56 o 
   6   8   5        6.65       -1.45     10.70 o 
   7   8   5        9.21        3.95     13.00 o 
  -6   9   5       35.67       28.19      8.96 o 
  -5   9   5        8.91        1.65      6.86 o 
  -4   9   5        0.19        6.60     15.91 o 
  -3   9   5        6.30       13.64     13.04 o 
  -2   9   5       69.04       76.87     10.51 o 
  -1   9   5        7.30        7.46      8.18 o 
   0   9   5       46.90       56.99     10.83 o 
   1   9   5       32.00       35.56     11.87 o 
   2   9   5        5.25       11.79     11.11 o 
   3   9   5        4.43        7.51     10.46 o 
   4   9   5        0.77        5.57     14.57 o 
   5   9   5        6.51        4.54     11.71 o 
  -2  10   5        3.14        4.45      8.75 o 
  -1  10   5        0.41       -7.80      8.56 o 
   0  10   5        3.12        6.16     12.53 o 
   1  10   5        1.81        4.96     15.77 o 
   2  10   5       14.51       16.02     16.83 o 
 -13   0   6        3.19      -16.22     11.95 o 
 -12   0   6       22.46       18.95     13.11 o 
 -11   0   6       15.97       25.92     12.04 o 
 -10   0   6      215.93      211.16     24.21 o 
  -9   0   6      180.25      210.53     22.56 o 
  -8   0   6        8.88        4.16      7.13 o 
  -7   0   6      157.07      166.79     18.62 o 
  -6   0   6        1.22        5.04      6.75 o 
  -5   0   6       19.57       16.28      8.01 o 
  -4   0   6      805.46      695.91     27.79 o 
  -3   0   6      222.67      213.20     12.47 o 
  -2   0   6       59.15       58.72      7.56 o 
  -1   0   6      634.58      635.25     17.96 o 
   0   0   6      422.23      415.73     14.99 o 
   1   0   6      376.42      391.88     14.67 o 
   2   0   6      100.96       82.93      8.32 o 
   3   0   6        7.98       13.69      8.54 o 
   4   0   6       11.52       11.92      5.47 o 
   5   0   6        1.22       -2.95      7.12 o 
   6   0   6       17.52       35.80     14.98 o 
   7   0   6      139.52      185.91     23.96 o 
   8   0   6       37.04        4.27     12.01 o 
   9   0   6       20.59       10.25     13.58 o 
  10   0   6       50.80       48.33     18.89 o 
  11   0   6        6.89      -17.35     15.07 o 
  12   0   6        0.29       -8.07     16.36 o 
 -13   1   6        7.49        8.30     14.27 o 
 -12   1   6       11.51       16.12     11.10 o 
 -11   1   6       13.21       15.82      8.45 o 
 -10   1   6       70.82       77.49     11.65 o 
  -9   1   6       57.98       54.25     15.49 o 
  -8   1   6       76.30       67.99     10.08 o 
  -7   1   6      158.28      148.59     28.64 o 
  -6   1   6       13.60       23.83      7.51 o 
  -5   1   6      422.86      497.96     17.76 o 
  -4   1   6      237.47      213.48     22.25 o 
  -3   1   6       40.34       34.55      4.54 o 
  -2   1   6      424.95      430.24     10.94 o 
  -1   1   6       60.33       76.15      5.61 o 
   0   1   6      793.53      839.53     14.50 o 
   1   1   6      219.85      211.12      8.43 o 
   2   1   6        2.72        4.41      2.86 o 
   3   1   6      339.44      349.26      9.99 o 
   4   1   6       14.40       22.02      4.19 o 
   5   1   6        4.75        2.29      4.19 o 
   6   1   6       16.88       14.19      5.99 o 
   7   1   6        7.13       18.15      6.52 o 
   8   1   6        1.56       -5.25      7.27 o 
   9   1   6        2.32        4.48      8.82 o 
  10   1   6       35.11       29.79     11.97 o 
  11   1   6        2.91       11.07     11.56 o 
  12   1   6        0.36      -13.00     12.03 o 
 -12   2   6       17.37       49.79     11.51 o 
 -11   2   6       10.09       15.07      8.48 o 
 -10   2   6      115.26       93.84     27.46 o 
  -9   2   6       61.60       77.78     37.48 o 
  -8   2   6      125.65       99.58     19.51 o 
  -7   2   6        0.01       -0.33      6.06 o 
  -6   2   6      109.35       80.30     18.14 o 
  -5   2   6       28.93       16.18     10.00 o 
  -4   2   6      149.31      173.33     10.30 o 
  -3   2   6        1.49       -0.88      2.71 o 
  -2   2   6      287.65      331.90     13.53 o 
  -1   2   6       20.60        8.93      5.00 o 
   0   2   6      502.30      555.46     11.72 o 
   1   2   6       18.56       26.75      3.80 o 
   2   2   6       80.45       85.98      5.92 o 
   3   2   6        0.27        5.88      3.82 o 
   4   2   6       26.99       13.03      5.35 o 
   5   2   6        0.07       -3.93      4.28 o 
   6   2   6      136.44      125.68     11.37 o 
   7   2   6        1.35       -0.78      7.32 o 
   8   2   6       76.92       86.18      9.35 o 
   9   2   6       29.25       38.35     15.13 o 
  10   2   6        0.30       -9.70      9.27 o 
  11   2   6        5.83        0.50     11.45 o 
  12   2   6       10.12       -6.15     12.48 o 
 -12   3   6        7.75        8.97      9.27 o 
 -11   3   6        0.00        5.01      8.90 o 
 -10   3   6      467.58      485.88     23.59 o 
  -9   3   6      125.82      125.50     15.59 o 
  -8   3   6       10.13       10.07      6.99 o 
  -7   3   6       44.21       49.40     10.45 o 
  -6   3   6       23.27       22.86      9.23 o 
  -5   3   6       22.09       33.47      9.96 o 
  -4   3   6       33.26       35.57      8.92 o 
  -3   3   6      125.95      126.49      8.37 o 
  -2   3   6      194.13      193.81      9.43 o 
  -1   3   6      698.19      727.61     13.42 o 
   0   3   6      520.91      575.63     11.84 o 
   1   3   6       57.72       70.67      5.23 o 
   2   3   6       86.27       73.42      7.87 o 
   3   3   6        3.63        3.47      4.39 o 
   4   3   6       35.02       23.41      5.65 o 
   5   3   6       87.89       92.70     12.50 o 
   6   3   6        1.05       -0.22      5.27 o 
   7   3   6       24.55       18.98      6.14 o 
   8   3   6      118.70      152.24     12.46 o 
   9   3   6        3.19        6.95      8.00 o 
  10   3   6        1.53       -1.54      8.06 o 
  11   3   6       11.87       23.00     13.49 o 
 -12   4   6        8.43       19.53     11.60 o 
 -11   4   6        3.88        8.33     15.07 o 
 -10   4   6        1.00        0.08     11.76 o 
  -9   4   6       71.79       53.03     15.08 o 
  -8   4   6       18.93       11.79      9.43 o 
  -7   4   6        4.81        3.17      4.59 o 
  -6   4   6        0.81        1.15      3.99 o 
  -5   4   6        4.84        7.22      4.51 o 
  -4   4   6      404.44      437.41     14.95 o 
  -3   4   6       95.42      114.11      9.56 o 
  -2   4   6      175.58      177.66     10.12 o 
  -1   4   6       73.83      105.54     13.10 o 
   0   4   6      213.99      216.34     10.06 o 
   1   4   6       54.96       38.74      6.15 o 
   2   4   6       28.83       18.10      5.42 o 
   3   4   6       38.43       32.07      9.90 o 
   4   4   6        4.27       10.05      5.43 o 
   5   4   6        0.02        3.80      5.26 o 
   6   4   6      267.32      248.66     18.84 o 
   7   4   6       41.29       39.05      7.71 o 
   8   4   6       73.23       63.85     11.79 o 
   9   4   6       33.48       42.80      8.35 o 
  10   4   6        1.56        8.72      9.05 o 
  11   4   6        3.51       13.94     13.63 o 
 -11   5   6        7.80       11.26     10.99 o 
 -10   5   6        2.56        7.12      7.21 o 
  -9   5   6      117.61      140.71     31.52 o 
  -8   5   6       22.05       22.70      7.03 o 
  -7   5   6      125.01      159.20     13.03 o 
  -6   5   6        7.40       11.63      5.67 o 
  -5   5   6      155.58      144.78     12.37 o 
  -4   5   6      106.53      103.45      9.57 o 
  -3   5   6       14.54        7.31      4.04 o 
  -2   5   6       16.68       16.66      4.29 o 
  -1   5   6      162.45      177.57      9.90 o 
   0   5   6      291.88      293.15     59.25 o 
   1   5   6      115.87      111.20     14.10 o 
   2   5   6      248.47      301.34     20.90 o 
   3   5   6       65.03       40.74      9.81 o 
   4   5   6        4.30        5.41      5.48 o 
   5   5   6      139.92      148.59     12.72 o 
   6   5   6       38.36       43.63      7.63 o 
   7   5   6      176.13      129.20     11.69 o 
   8   5   6       10.18        0.14      6.43 o 
   9   5   6        1.14        3.04      7.19 o 
  10   5   6        3.48        1.46      8.11 o 
 -10   6   6        0.78        5.56      7.91 o 
  -9   6   6       23.23        5.11      7.91 o 
  -8   6   6        3.59        0.53      6.70 o 
  -7   6   6        6.74        3.46      6.40 o 
  -6   6   6       68.15       47.00      8.69 o 
  -5   6   6      504.62      509.60     18.80 o 
  -4   6   6       26.27       27.53      5.89 o 
  -3   6   6       68.43       71.28     11.19 o 
  -2   6   6      340.65      348.42     13.12 o 
  -1   6   6      157.07      173.85     13.19 o 
   0   6   6      199.78      229.70     14.15 o 
   1   6   6       54.77       45.22     15.64 o 
   2   6   6        4.82        8.76      8.26 o 
   3   6   6       56.80       67.05     12.97 o 
   4   6   6       86.68       82.98     14.24 o 
   5   6   6      108.97       83.70     15.65 o 
   6   6   6        7.41        3.63      7.53 o 
   7   6   6        2.55       -1.20      6.45 o 
   8   6   6        1.84        3.77      7.18 o 
   9   6   6        0.01       -2.53      7.42 o 
  -9   7   6        6.69       10.36      8.54 o 
  -8   7   6       17.05       16.28      8.29 o 
  -7   7   6        8.29        0.74      7.01 o 
  -6   7   6       16.66       10.00      7.01 o 
  -5   7   6       13.14        9.58      6.43 o 
  -4   7   6       48.90       49.82      7.37 o 
  -3   7   6      270.26      257.78     22.91 o 
  -2   7   6       43.04       45.58      8.83 o 
  -1   7   6       33.31       38.88      8.51 o 
   0   7   6       96.20       73.97     13.83 o 
   1   7   6      661.24      682.01     22.05 o 
   2   7   6      100.08      101.15     15.63 o 
   3   7   6        0.05       11.13      9.50 o 
   4   7   6        3.44        5.76     10.04 o 
   5   7   6        0.91       -8.85      6.94 o 
   6   7   6        0.00        4.54     13.06 o 
   7   7   6        3.28       -7.42     11.36 o 
   8   7   6        0.31      -10.87     10.55 o 
  -7   8   6       37.81       40.44     19.06 o 
  -6   8   6       13.69        6.74      7.94 o 
  -5   8   6        1.01        5.11      5.74 o 
  -4   8   6       16.54       10.40      7.67 o 
  -3   8   6       64.25       53.96     10.76 o 
  -2   8   6        4.43        4.32      6.84 o 
  -1   8   6        1.48       16.05      7.71 o 
   0   8   6       38.90       27.96      8.95 o 
   1   8   6        6.46       -2.14     11.20 o 
   2   8   6       51.05       63.97     32.88 o 
   3   8   6       20.22       17.29     13.83 o 
   4   8   6        0.30       -4.90      7.36 o 
   5   8   6        2.10       -5.80     10.56 o 
   6   8   6        0.40      -10.14     10.27 o 
   7   8   6        0.38        2.68     12.02 o 
  -5   9   6        2.73       -2.00      7.31 o 
  -4   9   6        9.81       19.79      8.67 o 
  -3   9   6       32.99       25.49     12.01 o 
  -2   9   6       40.43       47.39     10.82 o 
  -1   9   6       38.70       27.81     14.10 o 
   0   9   6       18.94       11.90     10.72 o 
   1   9   6       16.82       18.58     11.33 o 
   2   9   6        4.61        3.53     10.60 o 
   3   9   6        9.10       -4.14      9.93 o 
   4   9   6        0.70       -0.03     11.49 o 
   5   9   6        3.48        3.95     13.24 o 
 -12   1   7       17.25       25.02     10.58 o 
 -11   1   7       23.26       35.65     10.21 o 
 -10   1   7       12.65        9.55      7.47 o 
  -9   1   7      274.54      259.26     18.19 o 
  -8   1   7      111.20       95.13     11.92 o 
  -7   1   7       14.72       23.49      7.24 o 
  -6   1   7       20.30        7.75      7.24 o 
  -5   1   7       54.74       47.16      8.02 o 
  -4   1   7       34.75       42.42      5.70 o 
  -3   1   7      338.08      305.44     10.59 o 
  -2   1   7      126.40      105.93     12.47 o 
  -1   1   7        0.08       -1.62      2.88 o 
   0   1   7       29.89       32.74      6.25 o 
   1   1   7      242.21      252.64      9.47 o 
   2   1   7      637.66      639.24     15.18 o 
   3   1   7       21.31       21.82      4.53 o 
   4   1   7        0.60        3.55      4.30 o 
   5   1   7       65.92       52.71      7.73 o 
   6   1   7       22.89       13.60      6.44 o 
   7   1   7       21.41       20.95     11.73 o 
   8   1   7       11.29       27.24     10.18 o 
   9   1   7        5.32       10.15      9.23 o 
  10   1   7        2.24        3.26     10.87 o 
  11   1   7        6.31        3.22     12.32 o 
 -12   2   7        5.82        6.34      8.97 o 
 -11   2   7        2.04       -2.80      7.96 o 
 -10   2   7       38.92       40.62     10.50 o 
  -9   2   7        8.22       -2.79      6.69 o 
  -8   2   7       38.44       33.76     11.58 o 
  -7   2   7        0.02        0.79      5.33 o 
  -6   2   7        2.22        1.54      7.35 o 
  -5   2   7      272.00      239.03     16.21 o 
  -4   2   7        0.76        2.79      3.71 o 
  -3   2   7       58.79       49.09      5.74 o 
  -2   2   7       11.35        5.85      3.40 o 
  -1   2   7       53.58       46.14      5.34 o 
   0   2   7      387.41      385.21     10.81 o 
   1   2   7       87.14      109.18      6.92 o 
   2   2   7       62.70       75.84      6.12 o 
   3   2   7       18.85       18.21      5.23 o 
   4   2   7       14.02       10.17      5.09 o 
   5   2   7      133.06      145.48     11.85 o 
   6   2   7       28.16        9.94      6.19 o 
   7   2   7       10.27        9.13      6.99 o 
   8   2   7       10.80        8.54      7.06 o 
   9   2   7        5.88       10.53      9.88 o 
  10   2   7       35.52       17.91     12.30 o 
  11   2   7        5.62       13.24     12.26 o 
 -12   3   7        0.15        0.40     30.21 o 
 -11   3   7        4.14        3.42      8.74 o 
 -10   3   7       16.33       25.91      9.63 o 
  -9   3   7      125.44      137.98     19.06 o 
  -8   3   7       50.14       60.67     11.64 o 
  -7   3   7      374.98      385.15     19.75 o 
  -6   3   7      328.89      325.25     17.50 o 
  -5   3   7       30.83       20.91      6.37 o 
  -4   3   7       69.17       73.85      8.40 o 
  -3   3   7       17.70       18.94      5.30 o 
  -2   3   7       65.36       63.20      5.94 o 
  -1   3   7       14.89       14.00      3.81 o 
   0   3   7        0.01       -0.33      3.18 o 
   1   3   7      381.71      397.38     14.66 o 
   2   3   7      331.20      298.81     14.49 o 
   3   3   7      183.42      222.84     17.53 o 
   4   3   7      124.79      115.99     10.69 o 
   5   3   7       15.23       14.66      8.47 o 
   6   3   7       47.63       39.57      8.47 o 
   7   3   7       54.44       39.37      8.76 o 
   8   3   7        5.20        3.86      6.39 o 
   9   3   7        1.28       13.87      8.44 o 
  10   3   7        0.04        3.36     10.65 o 
  11   3   7        0.40      -17.11     11.41 o 
 -11   4   7       35.88       26.98     11.79 o 
 -10   4   7       14.08       19.40      9.82 o 
  -9   4   7       51.29       38.51     10.87 o 
  -8   4   7        4.70        9.33      7.19 o 
  -7   4   7        0.07        8.20      6.51 o 
  -6   4   7       10.44       26.15      7.82 o 
  -5   4   7       60.81       49.09      8.94 o 
  -4   4   7       27.61       24.88      5.81 o 
  -3   4   7       42.57       38.58      6.55 o 
  -2   4   7        8.96        3.23      4.32 o 
  -1   4   7       26.19       27.65      5.81 o 
   0   4   7       13.19        3.22      6.86 o 
   1   4   7        0.04        1.18      6.45 o 
   2   4   7        1.71       -1.12      4.40 o 
   3   4   7        0.35       -4.64      4.51 o 
   4   4   7        8.35       10.85      5.97 o 
   5   4   7        0.17       -2.03      5.51 o 
   6   4   7        0.43        4.62      6.02 o 
   7   4   7        0.05        6.32      6.88 o 
   8   4   7        4.51        2.43      6.37 o 
   9   4   7        0.18        0.83      7.25 o 
  10   4   7        0.09       -7.15      8.64 o 
 -10   5   7       17.91       20.04     10.58 o 
  -9   5   7        0.88       13.19      8.97 o 
  -8   5   7        5.36       10.64      8.33 o 
  -7   5   7       12.20        9.51      7.80 o 
  -6   5   7       16.06       10.90      7.72 o 
  -5   5   7        0.40        3.57      5.99 o 
  -4   5   7        1.22       -0.89      4.79 o 
  -3   5   7       18.17       13.41      5.37 o 
  -2   5   7       55.91       48.28     15.28 o 
  -1   5   7      168.15      176.88     17.91 o 
   0   5   7        6.76        4.31      7.49 o 
   1   5   7      242.96      259.99     20.60 o 
   2   5   7       76.94       69.75     13.01 o 
   3   5   7        0.11       -0.63      7.23 o 
   4   5   7       15.25        6.93      8.68 o 
   5   5   7        0.41        2.53      6.16 o 
   6   5   7        0.85        3.17     11.10 o 
   7   5   7       10.22        6.72      7.03 o 
   8   5   7        7.77       14.09      7.30 o 
   9   5   7        0.24       -5.14      7.70 o 
  10   5   7        0.35        8.02      8.59 o 
 -10   6   7        2.66        8.79     21.37 o 
  -9   6   7       13.44        5.63      8.12 o 
  -8   6   7        0.22        7.45      7.02 o 
  -7   6   7        2.95        5.31      6.79 o 
  -6   6   7       59.20       67.76      9.87 o 
  -5   6   7       49.76       33.34      6.78 o 
  -4   6   7        2.45        4.05      5.00 o 
  -3   6   7       40.80       36.92      6.28 o 
  -2   6   7        1.77        5.24      5.85 o 
  -1   6   7        8.46       -1.08      7.76 o 
   0   6   7      174.96      268.20     21.76 o 
   1   6   7       38.04       34.55     12.65 o 
   2   6   7        1.85        6.64      9.39 o 
   3   6   7       12.79        4.59     17.71 o 
   4   6   7        9.04       30.29     11.12 o 
   5   6   7        0.75        7.89     17.23 o 
   6   6   7        1.02        4.80      7.76 o 
   7   6   7        0.27       10.11      8.45 o 
   8   6   7        0.70       -2.11      9.58 o 
   9   6   7        8.08        1.20      8.52 o 
  -8   7   7        1.04       -2.33      7.77 o 
  -7   7   7       18.34       16.66      8.21 o 
  -6   7   7       10.01       14.75      7.72 o 
  -5   7   7        0.94       -0.40      5.22 o 
  -4   7   7        6.28       12.21      6.94 o 
  -3   7   7        1.21        4.03      6.35 o 
  -2   7   7       22.42       12.53      7.49 o 
  -1   7   7       76.19       68.59     10.29 o 
   0   7   7        6.88       11.80     10.25 o 
   1   7   7        4.29       13.55     11.10 o 
   2   7   7        8.82       11.56     10.64 o 
   3   7   7       41.51       73.39     25.38 o 
   4   7   7       15.16       -0.16     10.89 o 
   5   7   7        2.47       -6.36      8.31 o 
   6   7   7        0.01       16.05      9.51 o 
   7   7   7        6.85        4.09      9.60 o 
   8   7   7       21.29       18.72     11.16 o 
  -7   8   7        0.14       -2.93      8.47 o 
  -6   8   7       29.57       19.22      8.11 o 
  -5   8   7        0.03       -5.12      7.61 o 
  -4   8   7        2.84       15.17      7.99 o 
  -3   8   7        2.01       -0.15      7.47 o 
  -2   8   7        1.66        9.86      7.55 o 
  -1   8   7       26.80       16.14      8.47 o 
   0   8   7        1.11       -4.92      7.16 o 
   1   8   7       37.50       20.44     12.08 o 
   2   8   7        9.28       16.46     11.84 o 
   3   8   7        0.18        4.88     11.24 o 
   4   8   7        1.39      -10.73      8.43 o 
   5   8   7       13.79        8.97     12.38 o 
   6   8   7        4.62       -6.52     11.09 o 
  -4   9   7       11.03       -6.16     10.22 o 
  -3   9   7       23.35       21.40      9.39 o 
  -2   9   7       17.50        9.67      8.91 o 
  -1   9   7        3.74       11.44      8.93 o 
   0   9   7       59.66       36.13     15.24 o 
   1   9   7        0.59       -4.33     11.21 o 
   2   9   7        9.11        7.37     11.50 o 
   3   9   7        3.89        5.39     12.09 o 
 -12   0   8        0.95        8.76     12.59 o 
 -11   0   8       47.97       54.61     15.20 o 
 -10   0   8        4.43       -5.45      8.70 o 
  -9   0   8       27.53       36.96     13.66 o 
  -8   0   8      141.39      155.69     21.32 o 
  -7   0   8      689.87      716.73     35.31 o 
  -6   0   8      440.64      437.40     26.83 o 
  -5   0   8      181.78      193.73     14.94 o 
  -4   0   8       14.64       12.22     13.18 o 
  -3   0   8      144.15      163.13     15.75 o 
  -2   0   8      977.19      961.53     26.36 o 
  -1   0   8      294.49      276.17     15.42 o 
   0   0   8      720.29      718.93     29.72 o 
   1   0   8      135.45      118.96     11.52 o 
   2   0   8       57.47       46.07      8.50 o 
   3   0   8       61.58       49.22      8.50 o 
   4   0   8       25.67       36.78      8.46 o 
   5   0   8        5.05       -0.85      9.34 o 
   6   0   8       44.16       62.55     17.35 o 
   7   0   8      111.73      119.81     22.56 o 
   8   0   8        0.03       -1.35     12.48 o 
   9   0   8        0.05        7.99     14.54 o 
  10   0   8        2.06       -3.22     15.34 o 
  11   0   8        0.05      -18.26     16.42 o 
 -12   1   8       16.80        1.90     15.15 o 
 -11   1   8        7.16       10.61      8.66 o 
 -10   1   8        5.51        8.27      8.02 o 
  -9   1   8       53.51       72.19     11.68 o 
  -8   1   8        6.73       18.70      7.65 o 
  -7   1   8       84.67       79.40     11.06 o 
  -6   1   8      215.48      205.04     15.16 o 
  -5   1   8        7.14       16.16      6.36 o 
  -4   1   8        7.27        3.73      3.79 o 
  -3   1   8       22.56       13.15      5.55 o 
  -2   1   8        1.10        0.02      3.21 o 
  -1   1   8       29.02       40.09      5.26 o 
   0   1   8        3.57       -1.86      3.34 o 
   1   1   8      298.76      326.28     11.31 o 
   2   1   8        9.34       13.27      4.30 o 
   3   1   8       20.78       29.36      7.50 o 
   4   1   8       11.38       14.19      5.53 o 
   5   1   8       93.58      112.49     11.04 o 
   6   1   8       60.51       35.57     17.36 o 
   7   1   8        3.34       -1.23      7.97 o 
   8   1   8       31.42       30.01     11.27 o 
   9   1   8        0.01       -1.68      9.69 o 
  10   1   8        2.57       -0.80     10.73 o 
  11   1   8        0.78      -13.97     12.54 o 
 -11   2   8        5.94       -8.60      8.76 o 
 -10   2   8       19.82       12.92     10.37 o 
  -9   2   8        0.02        0.62     13.14 o 
  -8   2   8      128.73       80.83     13.40 o 
  -7   2   8      107.58      119.26     13.41 o 
  -6   2   8      174.33      166.26     22.50 o 
  -5   2   8        4.95        6.08      4.40 o 
  -4   2   8       91.08       73.18      7.18 o 
  -3   2   8       76.06       80.81     10.90 o 
  -2   2   8       16.06       25.71      5.71 o 
  -1   2   8       32.94       33.78      5.27 o 
   0   2   8        4.46       -1.13      3.56 o 
   1   2   8       97.61      116.51      7.96 o 
   2   2   8        0.32       -1.89      4.44 o 
   3   2   8        8.17       15.79      6.04 o 
   4   2   8       24.85       28.56      8.62 o 
   5   2   8       27.29       31.68      7.65 o 
   6   2   8       52.38       44.13      8.88 o 
   7   2   8       22.33        9.97      7.23 o 
   8   2   8        4.95       -2.66      9.51 o 
   9   2   8        2.04        5.99     10.91 o 
  10   2   8       10.50        9.04     12.11 o 
  11   2   8        0.83       13.23     14.56 o 
 -11   3   8        8.84       18.13     10.85 o 
 -10   3   8        6.54       -8.89      8.08 o 
  -9   3   8       21.35       22.28      9.27 o 
  -8   3   8      113.16      111.43     14.15 o 
  -7   3   8      162.37      155.35     15.23 o 
  -6   3   8       72.26       62.39      9.98 o 
  -5   3   8       31.33       33.25      6.82 o 
  -4   3   8       89.55       86.18     15.45 o 
  -3   3   8        5.63        2.83      4.67 o 
  -2   3   8       25.19       22.06      5.60 o 
  -1   3   8        2.21        1.06      3.61 o 
   0   3   8        1.11       -0.90      4.18 o 
   1   3   8      131.43      164.46     21.12 o 
   2   3   8      134.42      130.92     11.28 o 
   3   3   8        0.00        5.66      5.25 o 
   4   3   8        3.87        7.49      5.98 o 
   5   3   8       43.73       31.80     12.03 o 
   6   3   8        4.15        9.11      7.27 o 
   7   3   8       23.36       24.46      8.79 o 
   8   3   8       11.68       10.10      8.67 o 
   9   3   8       17.96       14.75     11.53 o 
  10   3   8        1.81        8.13     12.22 o 
 -11   4   8        4.44        2.60     10.31 o 
 -10   4   8       23.62       26.55     10.19 o 
  -9   4   8        7.92        4.15      8.48 o 
  -8   4   8       13.62       16.64      8.89 o 
  -7   4   8        6.42       -4.12      7.04 o 
  -6   4   8        5.58        4.15      6.75 o 
  -5   4   8      103.50       93.82      9.96 o 
  -4   4   8       25.48       15.24      5.86 o 
  -3   4   8      143.58      142.88     13.66 o 
  -2   4   8        2.50        1.44      4.92 o 
  -1   4   8       59.66       44.72     14.65 o 
   0   4   8       53.55       59.57     11.61 o 
   1   4   8        7.67        0.62      7.53 o 
   2   4   8      101.87      132.79     15.71 o 
   3   4   8       56.85       31.87      9.52 o 
   4   4   8       37.99       32.68      7.63 o 
   5   4   8        0.24       -8.42      5.62 o 
   6   4   8       38.52       33.06      8.86 o 
   7   4   8       12.34       -1.37      7.59 o 
   8   4   8       10.48       19.96      8.17 o 
   9   4   8        1.47        7.02      9.16 o 
  10   4   8        3.76       24.14     12.84 o 
 -10   5   8        3.04        4.70     17.06 o 
  -9   5   8        0.04        5.85      9.55 o 
  -8   5   8      130.03      145.52     20.82 o 
  -7   5   8        4.16        4.24     17.46 o 
  -6   5   8      106.71      103.63     13.71 o 
  -5   5   8       24.08       18.79      6.44 o 
  -4   5   8       78.69       77.45      9.33 o 
  -3   5   8      102.32       92.01      9.78 o 
  -2   5   8        5.14        9.77      8.04 o 
  -1   5   8       43.06       51.54     11.99 o 
   0   5   8       12.76       12.87      8.92 o 
   1   5   8      146.18      154.81     17.71 o 
   2   5   8        0.68        5.49      8.82 o 
   3   5   8       82.61       91.32     15.63 o 
   4   5   8      147.64      158.73     31.73 o 
   5   5   8       16.90        4.72      9.85 o 
   6   5   8        2.23        1.43      9.82 o 
   7   5   8        1.54       10.24      8.32 o 
   8   5   8        4.01       -8.63      7.14 o 
   9   5   8       23.44       15.47      9.03 o 
  -9   6   8        6.52       -4.85      9.38 o 
  -8   6   8        5.77       -2.60      9.35 o 
  -7   6   8        0.20       20.43      8.90 o 
  -6   6   8        1.98        2.59      6.10 o 
  -5   6   8       13.06        2.25      6.12 o 
  -4   6   8       43.02       24.46      9.52 o 
  -3   6   8       27.73       15.97      8.77 o 
  -2   6   8       19.13       17.38     12.61 o 
  -1   6   8      128.83      120.30     33.45 o 
   0   6   8       76.96       93.45     14.95 o 
   1   6   8        3.92      -12.54      8.36 o 
   2   6   8        2.16        3.35     10.17 o 
   3   6   8        0.31       17.01     19.68 o 
   4   6   8       12.05       10.02     12.71 o 
   5   6   8       16.34        7.74     10.69 o 
   6   6   8        0.40        6.84     11.22 o 
   7   6   8       10.34       -2.43      8.95 o 
   8   6   8        2.88        2.20      9.54 o 
  -7   7   8        0.67        0.41      7.15 o 
  -6   7   8        2.75        2.91      6.84 o 
  -5   7   8        4.59       -9.23      7.85 o 
  -4   7   8        5.02        6.01      9.35 o 
  -3   7   8        7.61       12.81     12.30 o 
  -2   7   8      123.29      136.02     28.77 o 
  -1   7   8       80.50       75.20     14.88 o 
   0   7   8       19.73       13.54     14.20 o 
   1   7   8       15.59       12.82     11.91 o 
   2   7   8       68.70       75.33     16.37 o 
   3   7   8       39.06       48.60     25.06 o 
   4   7   8       27.06       18.12     13.57 o 
   5   7   8       32.15        8.07     12.12 o 
   6   7   8        0.02       -7.17      8.90 o 
   7   7   8        4.74       -2.89     10.56 o 
  -5   8   8        0.00       -0.97      7.45 o 
  -4   8   8        2.01        2.12     10.87 o 
  -3   8   8        4.45       16.33     10.69 o 
  -2   8   8       15.79       20.19     11.06 o 
  -1   8   8        0.89       -8.67      9.45 o 
   0   8   8       21.94        9.71     12.17 o 
   1   8   8       36.51       64.40     15.97 o 
   2   8   8        0.96       12.25     12.98 o 
   3   8   8        0.01      -12.92     12.44 o 
   4   8   8        0.01       -0.80     13.58 o 
   5   8   8        2.12        2.62     10.91 o 
  -1   9   8       66.11       50.38     19.47 o 
   0   9   8       62.44       56.04     19.66 o 
 -11   1   9       12.79       21.37     15.56 o 
 -10   1   9        0.88       -1.76      7.99 o 
  -9   1   9       24.28       36.37      9.56 o 
  -8   1   9       25.21       34.23      9.03 o 
  -7   1   9       74.13       59.12      8.89 o 
  -6   1   9      184.75      178.79     11.40 o 
  -5   1   9       30.23       20.90      5.64 o 
  -4   1   9      146.53      156.59     10.17 o 
  -3   1   9      103.59      102.63      8.34 o 
  -2   1   9       21.56       23.03      5.14 o 
  -1   1   9        6.20        2.91      4.02 o 
   0   1   9      171.20      184.62     10.40 o 
   1   1   9       13.01       10.40      4.70 o 
   2   1   9        7.76        9.22      4.94 o 
   3   1   9       68.20       50.84      8.97 o 
   4   1   9       77.62       74.51      9.60 o 
   5   1   9       13.29       19.71      8.71 o 
   6   1   9       52.62       66.53     13.52 o 
   7   1   9        7.38       -0.87      8.94 o 
   8   1   9        0.97       -1.54      9.27 o 
   9   1   9        0.96       -2.01     10.57 o 
  10   1   9        1.43       -3.51     11.05 o 
 -11   2   9        0.69        7.82      9.95 o 
 -10   2   9        0.16       10.34      9.03 o 
  -9   2   9        0.05        3.55      7.94 o 
  -8   2   9        4.59        0.75      7.07 o 
  -7   2   9      113.87      145.03     14.90 o 
  -6   2   9      190.79      216.44     14.15 o 
  -5   2   9        8.38        5.65      5.42 o 
  -4   2   9       58.47       48.28      7.04 o 
  -3   2   9        3.49        7.39      4.47 o 
  -2   2   9        0.41        0.49      4.04 o 
  -1   2   9       91.53       86.04     10.11 o 
   0   2   9        1.74        4.85      4.09 o 
   1   2   9       51.74       38.97      7.10 o 
   2   2   9       21.44       26.54      8.05 o 
   3   2   9       97.82      119.38     15.66 o 
   4   2   9       71.41       77.04     15.50 o 
   5   2   9        0.01        3.52      6.56 o 
   6   2   9       12.17       16.01      9.37 o 
   7   2   9        8.03        0.79      9.44 o 
   8   2   9        1.16       -0.55     10.96 o 
   9   2   9        3.74       -0.98     13.14 o 
  10   2   9        0.07       -6.69     12.28 o 
 -10   3   9       11.00        8.17     11.31 o 
  -9   3   9        5.69        2.07      8.54 o 
  -8   3   9       14.07        5.17      7.71 o 
  -7   3   9      173.56      142.66     18.85 o 
  -6   3   9        0.93       -0.37      6.86 o 
  -5   3   9      153.66      143.57     13.52 o 
  -4   3   9       17.44       23.42      6.46 o 
  -3   3   9       29.78       19.68      6.31 o 
  -2   3   9      127.20      135.25     12.39 o 
  -1   3   9       56.65       69.62     11.61 o 
   0   3   9        0.71       -1.25      4.78 o 
   1   3   9       20.01       20.72      6.39 o 
   2   3   9       76.16       70.16     11.25 o 
   3   3   9        6.43       13.96      8.96 o 
   4   3   9      132.79      136.44     12.63 o 
   5   3   9       83.64      121.20     17.97 o 
   6   3   9        0.64       -5.55      6.65 o 
   7   3   9        0.80       -8.94      7.31 o 
   8   3   9        0.45      -14.13      9.42 o 
   9   3   9        3.59       19.18     12.81 o 
 -10   4   9       16.61       31.41     12.90 o 
  -9   4   9        1.55       -1.08     10.44 o 
  -8   4   9        8.58       -1.31      8.23 o 
  -7   4   9       18.56        6.29      8.02 o 
  -6   4   9        8.95        8.05      6.64 o 
  -5   4   9        5.32       -1.94      6.75 o 
  -4   4   9        0.22       -4.55      5.33 o 
  -3   4   9       11.82       13.14      9.61 o 
  -2   4   9        6.68       13.90      8.37 o 
  -1   4   9        8.37        4.35      7.34 o 
   0   4   9       16.48       10.01      8.57 o 
   1   4   9        1.31        4.31      8.13 o 
   2   4   9       14.83       18.69      9.43 o 
   3   4   9        7.90       -2.78      8.64 o 
   4   4   9        0.21       -2.46      6.46 o 
   5   4   9        0.04        3.31      6.59 o 
   6   4   9        8.08        0.05      7.93 o 
   7   4   9        3.75        8.19      8.71 o 
   8   4   9        0.31        4.64      9.00 o 
   9   4   9        1.49      -21.25     25.89 o 
  -9   5   9        0.01       -4.97      9.13 o 
  -8   5   9        0.51       18.28     23.99 o 
  -7   5   9       20.76        6.40      7.62 o 
  -6   5   9       20.71       20.30      7.89 o 
  -5   5   9        0.02        4.41      6.09 o 
  -4   5   9        5.54        0.41      6.15 o 
  -3   5   9       10.40       12.67      8.97 o 
  -2   5   9        9.52        1.13      7.70 o 
  -1   5   9       25.57       33.86     11.62 o 
   0   5   9        4.74        3.35      9.29 o 
   1   5   9       39.28       18.42     11.05 o 
   2   5   9        9.97        6.89      9.51 o 
   3   5   9       30.91        7.02     19.07 o 
   4   5   9        2.88        6.25     10.30 o 
   5   5   9       16.33        9.33     10.81 o 
   6   5   9        0.01       -2.44     10.66 o 
   7   5   9        4.50       -5.49     11.27 o 
   8   5   9        0.11       -9.09      9.14 o 
  -8   6   9        2.65        1.54      9.64 o 
  -7   6   9        2.07       -0.29      7.01 o 
  -6   6   9        0.04       -3.29      6.78 o 
  -5   6   9        1.29        2.78     12.88 o 
  -4   6   9       16.82        7.24      8.39 o 
  -3   6   9        1.00       -1.29     10.88 o 
  -2   6   9        7.94       10.58     10.48 o 
  -1   6   9        3.75       -7.95      9.09 o 
   0   6   9        0.83        3.85     10.34 o 
   1   6   9        0.11       -4.19      9.79 o 
   2   6   9       31.30       51.81     13.98 o 
   3   6   9        9.62       17.33     11.94 o 
   4   6   9       16.18        8.28     11.40 o 
   5   6   9        2.77      -10.22     10.69 o 
   6   6   9        0.19       10.57     12.87 o 
   7   6   9       10.73        6.37     10.00 o 
  -6   7   9        4.23       -2.27      9.47 o 
  -5   7   9       36.08       22.16     10.84 o 
  -4   7   9        2.95       -3.58      9.82 o 
  -3   7   9        0.64        5.30     10.14 o 
  -2   7   9        1.73        0.02      9.64 o 
  -1   7   9        3.03        7.45     10.88 o 
   0   7   9        0.61        7.14     10.60 o 
   1   7   9        3.47        4.71     11.94 o 
   2   7   9       20.60       51.19     15.92 o 
   3   7   9        9.38        6.84     12.80 o 
   4   7   9        0.85       -5.60     11.66 o 
   5   7   9       12.23       -3.85     12.69 o 
  -4   8   9        1.98        4.76     11.20 o 
  -3   8   9        0.53       16.11     14.87 o 
  -2   8   9       30.13        6.58     11.31 o 
  -1   8   9       18.34       38.83     18.53 o 
   0   8   9        8.97       -1.23     12.46 o 
   1   8   9        2.92       -3.57     12.87 o 
   2   8   9        7.06       29.86     17.20 o 
   3   8   9        3.23       -3.67     16.30 o 
 -10   0  10        2.69        5.65     12.48 o 
  -9   0  10        0.24       -4.43     10.52 o 
  -8   0  10       81.27       85.95     14.85 o 
  -7   0  10       12.82        9.12      9.31 o 
  -6   0  10      138.41      155.96     16.34 o 
  -5   0  10      720.84      818.93     29.41 o 
  -4   0  10      146.68      168.71     16.43 o 
  -3   0  10      101.33       91.32     12.05 o 
  -2   0  10       62.79       66.06     11.14 o 
  -1   0  10       80.35       93.15     13.11 o 
   0   0  10      220.86      293.56     18.95 o 
   1   0  10       69.28       80.94     12.00 o 
   2   0  10        5.93        5.70      9.36 o 
   3   0  10       49.45       29.72     13.14 o 
   4   0  10      154.77      176.16     25.59 o 
   5   0  10       84.34      137.85     24.40 o 
   6   0  10      123.33      165.52     27.07 o 
   7   0  10        3.76       -9.12     12.50 o 
   8   0  10        5.24       15.01     16.03 o 
   9   0  10        0.44       20.11     18.34 o 
 -10   1  10        0.52        0.58      8.89 o 
  -9   1  10       19.75       31.48     13.10 o 
  -8   1  10        0.03       -1.57      6.62 o 
  -7   1  10       15.84       27.85      7.63 o 
  -6   1  10        0.42       -1.94      4.91 o 
  -5   1  10      100.34       99.94      9.44 o 
  -4   1  10       84.42       91.31      8.68 o 
  -3   1  10      131.80      139.25     11.58 o 
  -2   1  10        9.94       18.45      6.06 o 
  -1   1  10        0.48        1.30      4.75 o 
   0   1  10        0.88        7.42      4.96 o 
   1   1  10       16.31       14.44      5.91 o 
   2   1  10       13.74        8.87      6.85 o 
   3   1  10        5.83        2.76      5.73 o 
   4   1  10        9.26       11.96      8.30 o 
   5   1  10       66.00       83.96     13.97 o 
   6   1  10        0.86        1.43     12.12 o 
   7   1  10       53.43       76.73     26.72 o 
   8   1  10        3.81       -4.86     10.50 o 
   9   1  10        0.04       14.14     35.12 o 
 -10   2  10        0.84       -5.65      8.17 o 
  -9   2  10       32.55       32.11      9.92 o 
  -8   2  10        0.77        1.56      7.43 o 
  -7   2  10        0.08        4.49      6.65 o 
  -6   2  10       23.49       17.94      7.74 o 
  -5   2  10       12.77       20.38      6.92 o 
  -4   2  10      215.32      214.48     14.18 o 
  -3   2  10      111.71      117.60     11.33 o 
  -2   2  10       13.07       19.41      5.88 o 
  -1   2  10        6.00        5.22      5.18 o 
   0   2  10      129.97      145.52     12.46 o 
   1   2  10       21.70       22.22      7.09 o 
   2   2  10       16.16       13.59      6.29 o 
   3   2  10        6.33        5.58      6.20 o 
   4   2  10        1.64        9.61      7.22 o 
   5   2  10        1.59        2.63      8.52 o 
   6   2  10        5.02       16.20     14.87 o 
   7   2  10       33.65       54.12     13.69 o 
   8   2  10        1.76        2.57     11.46 o 
   9   2  10        0.04       -2.24     11.95 o 
  -9   3  10        3.44       -4.88     15.40 o 
  -8   3  10        0.78        4.72      8.18 o 
  -7   3  10        4.44        7.73      7.25 o 
  -6   3  10       38.31       37.70      8.49 o 
  -5   3  10      100.59      102.79     11.30 o 
  -4   3  10        5.94        6.14      6.34 o 
  -3   3  10       27.22       23.00      7.10 o 
  -2   3  10        0.00        4.20      7.80 o 
  -1   3  10      145.89      152.42     17.12 o 
   0   3  10        9.97       11.11      8.61 o 
   1   3  10       54.15       52.20     11.89 o 
   2   3  10        5.17        7.29      6.78 o 
   3   3  10       31.43       16.37      7.84 o 
   4   3  10       10.08       15.48      7.65 o 
   5   3  10        3.65        0.76      7.48 o 
   6   3  10        0.39       -1.91      9.50 o 
   7   3  10        2.94       -0.96     12.10 o 
   8   3  10        7.53       20.64     13.05 o 
  -9   4  10        1.60       -2.54      9.72 o 
  -8   4  10        0.00        0.50      7.57 o 
  -7   4  10        3.05        6.42      7.21 o 
  -6   4  10       41.43       25.27      8.44 o 
  -5   4  10        4.12        0.05      5.88 o 
  -4   4  10       11.10        6.16      6.60 o 
  -3   4  10        2.51       11.73     10.41 o 
  -2   4  10        2.57        1.15      8.15 o 
  -1   4  10        8.92       14.63      9.28 o 
   0   4  10       32.50       18.31     10.48 o 
   1   4  10        6.55       -5.47      9.43 o 
   2   4  10        0.02        7.50     12.94 o 
   3   4  10        0.43       -4.91     11.50 o 
   4   4  10        2.64       24.15     11.49 o 
   5   4  10        9.83       15.55     11.11 o 
   6   4  10       13.64       11.97      9.37 o 
   7   4  10        1.22      -12.59      8.39 o 
   8   4  10        4.64       -6.00     11.77 o 
  -8   5  10        7.68        4.63     10.63 o 
  -7   5  10       19.99       14.11      8.52 o 
  -6   5  10       40.86       27.48      8.71 o 
  -5   5  10        7.24       -2.52      8.30 o 
  -4   5  10        1.16        2.47      9.76 o 
  -3   5  10        1.28        3.81      9.66 o 
  -2   5  10       14.71        5.16     10.02 o 
  -1   5  10        6.36       -0.89     13.83 o 
   0   5  10        2.76      -10.29      8.99 o 
   1   5  10        0.51      -11.06      9.41 o 
   2   5  10       25.70        6.63     10.36 o 
   3   5  10       29.78        4.05     29.79 o 
   4   5  10        2.73        5.28     10.44 o 
   5   5  10        1.88        5.42     15.85 o 
   6   5  10        9.63       18.06     13.35 o 
   7   5  10        3.66       -2.70     12.40 o 
  -7   6  10        3.46        3.84      9.42 o 
  -6   6  10        0.50        0.54      9.58 o 
  -5   6  10        7.72        6.70     11.77 o 
  -4   6  10        0.14       -5.39     12.10 o 
  -3   6  10        4.05       -6.59     10.17 o 
  -2   6  10        1.05      -10.20     12.46 o 
  -1   6  10        0.13       -2.01     10.66 o 
   0   6  10        8.84       28.68     13.20 o 
   1   6  10        3.94        6.80     11.13 o 
   2   6  10        1.15       24.53     15.97 o 
   3   6  10        0.09      -16.81     11.21 o 
   4   6  10        0.04      -10.42     11.20 o 
   5   6  10        0.66       -9.78     12.13 o 
   6   6  10        0.36       -0.02     13.28 o 
  -5   7  10        1.77       -0.62     10.27 o 
  -4   7  10       13.80       19.64     11.25 o 
  -3   7  10        0.12        1.71     10.88 o 
  -2   7  10        0.13       -7.45     10.69 o 
  -1   7  10       10.95       12.85     12.73 o 
   0   7  10        5.40        0.16     12.00 o 
   1   7  10        3.65       15.40     15.08 o 
   2   7  10        3.56        9.24     13.55 o 
   3   7  10        1.08      -17.70     25.42 o 
   4   7  10        0.71        3.22     13.73 o 
  -9   1  11        1.53       16.19      8.64 o 
  -8   1  11        7.49       13.58      7.92 o 
  -7   1  11       44.19       44.86     14.22 o 
  -6   1  11       50.82       47.27      9.35 o 
  -5   1  11       19.62       15.24      8.33 o 
  -4   1  11       48.54       43.69      7.46 o 
  -3   1  11        1.83        2.77      5.46 o 
  -2   1  11        0.02       -2.60      5.20 o 
  -1   1  11       72.31       81.65     20.78 o 
   0   1  11       73.70       97.64     19.94 o 
   1   1  11        0.01       -3.31      6.57 o 
   2   1  11       15.97       21.18     11.28 o 
   3   1  11        0.04        4.03      8.21 o 
   4   1  11        1.25        4.12      8.85 o 
   5   1  11        0.65       11.77     10.08 o 
   6   1  11        2.32        2.05     10.28 o 
   7   1  11       32.08       27.46     14.79 o 
   8   1  11       14.54       12.73     12.51 o 
  -9   2  11       11.65       28.90      9.29 o 
  -8   2  11       16.64       20.02      8.78 o 
  -7   2  11       17.27       27.56      8.58 o 
  -6   2  11        8.25        5.68      6.99 o 
  -5   2  11       89.10       68.80     12.22 o 
  -4   2  11       24.40       14.69      6.95 o 
  -3   2  11       30.79       30.29      8.47 o 
  -2   2  11        0.00        5.88      6.50 o 
  -1   2  11       11.71       14.63      7.24 o 
   0   2  11       18.44        9.69      7.16 o 
   1   2  11       17.89       12.60      7.35 o 
   2   2  11       30.59       21.44      8.91 o 
   3   2  11        0.01       -0.10      7.05 o 
   4   2  11        2.40        8.82      8.90 o 
   5   2  11       31.24       26.56     11.57 o 
   6   2  11        0.68        2.58      9.87 o 
   7   2  11        2.78        4.07     10.29 o 
   8   2  11        0.04       -5.96     12.02 o 
  -8   3  11        1.59        6.84      8.06 o 
  -7   3  11        9.46        3.04      7.19 o 
  -6   3  11       19.40       13.99     13.53 o 
  -5   3  11        6.73       14.02      7.43 o 
  -4   3  11        0.02       -2.53      6.44 o 
  -3   3  11       51.82       51.62     15.88 o 
  -2   3  11        0.54        1.77      8.60 o 
  -1   3  11       20.75       22.18     10.43 o 
   0   3  11       28.73       23.20     10.32 o 
   1   3  11       30.93       33.90     11.61 o 
   2   3  11        1.48       -5.12      9.02 o 
   3   3  11       40.45       32.22      9.27 o 
   4   3  11       21.70       20.20      9.32 o 
   5   3  11        0.29        3.48      9.53 o 
   6   3  11       16.79       10.27     14.96 o 
   7   3  11        1.00        9.95     14.76 o 
  -8   4  11        0.95        7.39      8.23 o 
  -7   4  11        1.59        1.11      7.66 o 
  -6   4  11        1.30       -1.46      7.29 o 
  -5   4  11       12.66       11.51      7.83 o 
  -4   4  11       37.80       29.79     12.06 o 
  -3   4  11        9.64       14.44     11.55 o 
  -2   4  11        0.07       -0.71      9.14 o 
  -1   4  11       21.35       28.16     11.90 o 
   0   4  11        0.37        9.79     12.05 o 
   1   4  11       32.95       45.34     13.06 o 
   2   4  11        2.84        8.52     12.27 o 
   3   4  11        0.20       16.02     11.90 o 
   4   4  11        0.99        7.45     15.75 o 
   5   4  11        0.92       -7.38     28.24 o 
   6   4  11        0.45       28.84     17.27 o 
  -7   5  11        4.63        4.89      8.20 o 
  -6   5  11       14.28        8.86     10.64 o 
  -5   5  11       14.59        6.10     10.89 o 
  -4   5  11        0.13        4.92     10.72 o 
  -3   5  11       13.09       17.57     12.26 o 
  -2   5  11        0.16       -0.72     10.63 o 
  -1   5  11        1.44        6.22     10.87 o 
   0   5  11       12.38        0.69     11.36 o 
   1   5  11        1.36       -1.31     10.39 o 
   2   5  11        0.23       -0.88     10.40 o 
   3   5  11        0.09        1.19     11.69 o 
   4   5  11        4.20        1.44     11.86 o 
   5   5  11        0.41       -4.28     14.80 o 
  -5   6  11        6.72        7.67     11.53 o 
  -4   6  11       11.61       16.93     12.17 o 
  -3   6  11       13.70       28.11     13.47 o 
  -2   6  11        0.82        3.22     11.23 o 
  -1   6  11        0.29        2.91     11.89 o 
   0   6  11        0.14       -7.96     11.48 o 
   1   6  11        0.54        3.69     12.40 o 
   2   6  11        2.72        7.56     13.48 o 
   3   6  11        0.80      -13.10     21.21 o 
   4   6  11        2.44       13.51     19.25 o 
  -1   7  11        0.35        3.78     12.81 o 
   0   7  11        2.41        3.58     13.96 o 
  -8   0  12        6.95        4.85     13.85 o 
  -7   0  12       64.52       59.14     13.73 o 
  -6   0  12       43.91       26.03     14.91 o 
  -5   0  12       57.01       40.54     24.13 o 
  -4   0  12        5.33        4.17      8.31 o 
  -3   0  12       14.76        6.85      9.82 o 
  -2   0  12      353.33      410.31     25.06 o 
  -1   0  12       18.93       16.89     14.60 o 
   0   0  12        0.29       -6.03     11.46 o 
   1   0  12        9.94       -5.87     11.71 o 
   2   0  12       93.92       91.11     19.50 o 
   3   0  12       51.79       94.94     20.57 o 
   4   0  12        7.23       -4.46     11.24 o 
   5   0  12       18.06       37.76     17.52 o 
   6   0  12        0.41       25.50     18.23 o 
   7   0  12        3.09       14.38     17.41 o 
  -8   1  12       21.92       36.08      9.89 o 
  -7   1  12        0.01        5.73      7.85 o 
  -6   1  12       15.98       10.66      7.85 o 
  -5   1  12        8.50       13.51      7.89 o 
  -4   1  12      102.28      104.77     12.62 o 
  -3   1  12       29.61       29.61      7.56 o 
  -2   1  12        5.20        4.40      6.41 o 
  -1   1  12        6.29        6.50      8.18 o 
   0   1  12        0.12       -8.33      7.25 o 
   1   1  12       29.66       39.39     11.64 o 
   2   1  12       15.81       11.70      9.59 o 
   3   1  12        3.08        7.68      9.43 o 
   4   1  12        9.92       11.38     10.05 o 
   5   1  12        2.60        9.80     10.38 o 
   6   1  12        3.22        2.24     11.83 o 
   7   1  12        6.42       43.35     14.60 o 
  -8   2  12        1.58       -3.10      7.97 o 
  -7   2  12        1.06        7.95      8.60 o 
  -6   2  12        0.34       -3.66      7.17 o 
  -5   2  12       17.21       20.60      8.37 o 
  -4   2  12        6.21        1.85      7.57 o 
  -3   2  12       59.58       57.11     14.02 o 
  -2   2  12       13.75        8.58     10.52 o 
  -1   2  12       21.62       23.79     11.29 o 
   0   2  12        2.52        1.67     10.20 o 
   1   2  12       13.70       15.24     12.44 o 
   2   2  12        0.27      -10.24      7.52 o 
   3   2  12        1.23       -6.05     10.85 o 
   4   2  12        8.88       15.54     10.35 o 
   5   2  12        1.25       -9.99      9.92 o 
   6   2  12       29.93       29.07     20.90 o 
  -7   3  12       13.01       26.07      9.82 o 
  -6   3  12        0.52       12.35      8.66 o 
  -5   3  12        0.04        2.59      7.74 o 
  -4   3  12        1.38        5.93     10.05 o 
  -3   3  12       14.75        8.72     10.37 o 
  -2   3  12        0.17       -1.14      9.72 o 
  -1   3  12        0.04        3.39     10.27 o 
   0   3  12       25.00       31.97     12.72 o 
   1   3  12        9.33       11.31     11.60 o 
   2   3  12        0.26        5.81     10.69 o 
   3   3  12        3.47        8.22     12.38 o 
   4   3  12        3.46       -1.13     14.18 o 
   5   3  12        3.40       13.77     11.10 o 
   6   3  12        2.56       -1.47     11.61 o 
  -6   4  12        3.80       11.18     13.16 o 
  -5   4  12        2.55        2.95     10.82 o 
  -4   4  12       19.08       25.66     13.87 o 
  -3   4  12        2.21        5.41     10.76 o 
  -2   4  12        2.79       -1.82     10.53 o 
  -1   4  12        9.03       15.91     12.23 o 
   0   4  12        0.00       -0.24     10.38 o 
   1   4  12        3.74       -1.66     11.09 o 
   2   4  12        0.24        1.29     11.08 o 
   3   4  12        1.87       11.04     12.79 o 
   4   4  12        3.69        5.33     14.96 o 
   5   4  12        0.81        1.51     18.15 o 
  -5   5  12       12.97       11.56     12.79 o 
  -4   5  12        4.87       14.81     12.25 o 
  -3   5  12        0.00        1.29     10.65 o 
  -2   5  12        0.18      -13.17     19.09 o 
  -1   5  12        0.92        8.98     11.84 o 
   0   5  12        0.00        1.00     11.80 o 
   1   5  12        0.59        5.80     12.90 o 
   2   5  12        2.74       12.45     13.28 o 
   3   5  12        0.10       17.19     14.43 o 
  -1   6  12        0.64        3.40     13.81 o 
  -6   1  13        0.00        1.65      8.35 o 
  -5   1  13       20.46       32.48      9.94 o 
  -4   1  13        0.11        3.44      8.26 o 
  -3   1  13        0.06        4.88     10.81 o 
  -2   1  13        6.41        2.00     10.69 o 
  -1   1  13        4.66        1.58      8.51 o 
   0   1  13        1.45       -2.54     19.65 o 
   1   1  13       29.05       41.03     25.48 o 
   2   1  13       35.12       37.40     12.26 o 
   3   1  13        2.12        4.79     13.04 o 
   4   1  13        0.01        7.19     11.17 o 
   5   1  13        0.91       11.01     11.80 o 
  -6   2  13       13.64       22.27      9.64 o 
  -5   2  13        4.26        4.84      8.73 o 
  -4   2  13        5.30       13.66     16.11 o 
  -3   2  13        1.10        4.03     11.19 o 
  -2   2  13       19.79       21.54     12.05 o 
  -1   2  13       15.12       15.45     12.08 o 
   0   2  13        2.91       -3.24     10.21 o 
   1   2  13       11.80       13.00     16.17 o 
   2   2  13        2.50       -4.60     13.96 o 
   3   2  13        4.93        3.57     10.75 o 
   4   2  13       11.88       25.39     12.50 o 
  -5   3  13        7.02       -8.81     11.15 o 
  -4   3  13        0.10        3.54     11.37 o 
  -3   3  13        0.14        2.37     11.15 o 
  -2   3  13        9.80        1.76     13.14 o 
  -1   3  13       11.21       12.22     24.32 o 
   0   3  13        0.07       -5.70     10.85 o 
   1   3  13        0.03      -15.88     11.29 o 
   2   3  13        1.47        4.52     12.06 o 
   3   3  13        0.68       -2.56     15.78 o 
  -3   4  13        3.64        3.01     11.83 o 
  -2   4  13       20.05       45.59     15.23 o 
  -1   4  13        9.72        4.70     12.35 o 
   0   4  13        0.74       15.65     13.59 o 
   1   4  13        0.00        4.04     12.30 o 
   2   4  13        0.43        0.74     12.32 o 
  -4   0  14        0.27       14.10     18.59 o 
  -3   0  14       23.32       -4.13     17.49 o 
  -2   0  14        3.27       -9.86     16.44 o 
  -1   0  14       19.79        4.35     17.74 o 
   0   0  14       16.82       -8.15     16.75 o 
   1   0  14        2.18        7.88     15.34 o 
   2   0  14        0.60       -4.63     13.83 o 
  -3   1  14        0.02       -6.36     11.60 o 
  -2   1  14        2.58       28.41     21.87 o 
  -1   1  14        0.00       -2.37     17.27 o 
   0   1  14        1.06      -10.72      9.81 o 
   1   1  14        0.02        2.67     10.61 o 
   2   1  14       15.11       17.07     11.86 o 
  -2   2  14        5.00        6.17     12.39 o 
  -1   2  14        4.43        1.32     12.12 o 
   0   2  14        6.94       22.06     19.17 o 
   1   2  14       11.70        3.83     17.49 o 
                                                 
